# Supplementary material for: A nitrogenase-like enzyme is involved in the novel anaerobic assimilation pathway of a sulfonate, isethionate, in the photosynthetic bacterium Rhodobacter capsulatus
Source: mSphere. 2024 Aug 27;9(9):e00498-24. doi: 10.1128/msphere.00498-24 (PMC11423573; doi:10.1128/msphere.00498-24)
Supplement: Supplemental tables — Tables S1-S12. [file msphere.00498-24-s0002.xlsx]

## Sheet: TableS1
Supplemental table 1. ANI value of R. capsulatus genome for R. capsulatus SB1003 (GCA_000021865.1)
Strain name	GenBank accession	pairwise ANI	Classification based on GTDB taxonomy
Rhodobacter capsulatus SB 1003	GCA_000021865.1	1	d__Bacteria; p__Pseudomonadota; c__Alphaproteobacteria; o__Rhodobacterales; f__Rhodobacteraceae; g__Rhodobacter; s__Rhodobacter capsulatus_B
Rhodobacter capsulatus Y262	GCA_000506965.2	0.999533	d__Bacteria; p__Pseudomonadota; c__Alphaproteobacteria; o__Rhodobacterales; f__Rhodobacteraceae; g__Rhodobacter; s__Rhodobacter capsulatus_B
Rhodobacter capsulatus R121	GCA_000506565.2	0.999456	d__Bacteria; p__Pseudomonadota; c__Alphaproteobacteria; o__Rhodobacterales; f__Rhodobacteraceae; g__Rhodobacter; s__Rhodobacter capsulatus_B
Rhodobacter capsulatus DE442	GCA_000505785.1	0.999452	d__Bacteria; p__Pseudomonadota; c__Alphaproteobacteria; o__Rhodobacterales; f__Rhodobacteraceae; g__Rhodobacter; s__Rhodobacter capsulatus_B
Rhodobacter capsulatus Y262	GCA_006546695.1	0.994994	d__Bacteria; p__Pseudomonadota; c__Alphaproteobacteria; o__Rhodobacterales; f__Rhodobacteraceae; g__Rhodobacter; s__Rhodobacter capsulatus_B
Rhodobacter capsulatus B6	GCA_000506425.2	0.982681	d__Bacteria; p__Pseudomonadota; c__Alphaproteobacteria; o__Rhodobacterales; f__Rhodobacteraceae; g__Rhodobacter; s__Rhodobacter capsulatus_B
Rhodobacter capsulatus YW1	GCA_000506525.2	0.978342	d__Bacteria; p__Pseudomonadota; c__Alphaproteobacteria; o__Rhodobacterales; f__Rhodobacteraceae; g__Rhodobacter; s__Rhodobacter capsulatus_B
Rhodobacter capsulatus YW2	GCA_000506545.2	0.978167	d__Bacteria; p__Pseudomonadota; c__Alphaproteobacteria; o__Rhodobacterales; f__Rhodobacteraceae; g__Rhodobacter; s__Rhodobacter capsulatus_B
Rhodobacter capsulatus B41	GCA_001402715.1	0.928945	d__Bacteria; p__Pseudomonadota; c__Alphaproteobacteria; o__Rhodobacterales; f__Rhodobacteraceae; g__Rhodobacter; s__Rhodobacter capsulatus
Rhodobacter capsulatus A52	GCA_001402725.1	0.928903	d__Bacteria; p__Pseudomonadota; c__Alphaproteobacteria; o__Rhodobacterales; f__Rhodobacteraceae; g__Rhodobacter; s__Rhodobacter capsulatus
Rhodobacter capsulatus DSM1710	GCA_003254295.1	0.92888	d__Bacteria; p__Pseudomonadota; c__Alphaproteobacteria; o__Rhodobacterales; f__Rhodobacteraceae; g__Rhodobacter; s__Rhodobacter capsulatus
Rhodobacter capsulatus A12	GCA_014622665.1	0.928706	d__Bacteria; p__Pseudomonadota; c__Alphaproteobacteria; o__Rhodobacterales; f__Rhodobacteraceae; g__Rhodobacter; s__Rhodobacter capsulatus
	GCA_900102155.1	0.927663	d__Bacteria; p__Pseudomonadota; c__Alphaproteobacteria; o__Rhodobacterales; f__Rhodobacteraceae; g__Rhodobacter; s__Rhodobacter capsulatus
Rhodobacter capsulatus SP108	GCA_005144475.1	0.924067	d__Bacteria; p__Pseudomonadota; c__Alphaproteobacteria; o__Rhodobacterales; f__Rhodobacteraceae; g__Rhodobacter; s__Rhodobacter capsulatus_C

## Sheet: TableS2
Supplemental table 2. ANI value of R. sphaeroides genome for R. sphaeroides 2.4.1 (GCA_000012905.2)
Strain name	GenBank accession	pairwise ANI	Classification based on GTDB taxonomy
Cereibacter sphaeroides 2.4.1	GCA_000012905.2	1	d__Bacteria; p__Pseudomonadota; c__Alphaproteobacteria; o__Rhodobacterales; f__Rhodobacteraceae; g__Cereibacter_A; s__Cereibacter_A sphaeroides
Cereibacter sphaeroides MBTLJ-13	GCA_001685625.1	0.99984	d__Bacteria; p__Pseudomonadota; c__Alphaproteobacteria; o__Rhodobacterales; f__Rhodobacteraceae; g__Cereibacter_A; s__Cereibacter_A sphaeroides
Cereibacter sphaeroides MBTLJ-20	GCA_002706325.1	0.999825	d__Bacteria; p__Pseudomonadota; c__Alphaproteobacteria; o__Rhodobacterales; f__Rhodobacteraceae; g__Cereibacter_A; s__Cereibacter_A sphaeroides
Cereibacter sphaeroides MBTLJ-8	GCA_001576595.1	0.999824	d__Bacteria; p__Pseudomonadota; c__Alphaproteobacteria; o__Rhodobacterales; f__Rhodobacteraceae; g__Cereibacter_A; s__Cereibacter_A sphaeroides
Cereibacter sphaeroides CH10	GCA_012647365.1	0.999809	d__Bacteria; p__Pseudomonadota; c__Alphaproteobacteria; o__Rhodobacterales; f__Rhodobacteraceae; g__Cereibacter_A; s__Cereibacter_A sphaeroides
Cereibacter sphaeroides NBRC 12203	GCA_007991035.1	0.999746	d__Bacteria; p__Pseudomonadota; c__Alphaproteobacteria; o__Rhodobacterales; f__Rhodobacteraceae; g__Cereibacter_A; s__Cereibacter_A sphaeroides
Cereibacter sphaeroides 2.4.1 substr. H2	GCA_009797665.1	0.998802	d__Bacteria; p__Pseudomonadota; c__Alphaproteobacteria; o__Rhodobacterales; f__Rhodobacteraceae; g__Cereibacter_A; s__Cereibacter_A sphaeroides
Cereibacter sphaeroides AB29	GCA_003846405.1	0.980291	d__Bacteria; p__Pseudomonadota; c__Alphaproteobacteria; o__Rhodobacterales; f__Rhodobacteraceae; g__Cereibacter_A; s__Cereibacter_A sphaeroides
Cereibacter sphaeroides AB27	GCA_003846385.1	0.980161	d__Bacteria; p__Pseudomonadota; c__Alphaproteobacteria; o__Rhodobacterales; f__Rhodobacteraceae; g__Cereibacter_A; s__Cereibacter_A sphaeroides
Cereibacter sphaeroides SE1	GCA_009795945.1	0.980035	d__Bacteria; p__Pseudomonadota; c__Alphaproteobacteria; o__Rhodobacterales; f__Rhodobacteraceae; g__Cereibacter_A; s__Cereibacter_A sphaeroides
Cereibacter sphaeroides FY	GCA_003547135.1	0.979486	d__Bacteria; p__Pseudomonadota; c__Alphaproteobacteria; o__Rhodobacterales; f__Rhodobacteraceae; g__Cereibacter_A; s__Cereibacter_A sphaeroides
Cereibacter sphaeroides AB24	GCA_003846425.1	0.979091	d__Bacteria; p__Pseudomonadota; c__Alphaproteobacteria; o__Rhodobacterales; f__Rhodobacteraceae; g__Cereibacter_A; s__Cereibacter_A sphaeroides
[Luteovulum] sphaeroides subsp. megalophilum DSM 18937	GCA_900188265.1	0.979071	d__Bacteria; p__Pseudomonadota; c__Alphaproteobacteria; o__Rhodobacterales; f__Rhodobacteraceae; g__Cereibacter_A; s__Cereibacter_A sphaeroides
Cereibacter sphaeroides AB25	GCA_003846365.1	0.979005	d__Bacteria; p__Pseudomonadota; c__Alphaproteobacteria; o__Rhodobacterales; f__Rhodobacteraceae; g__Cereibacter_A; s__Cereibacter_A sphaeroides
Cereibacter sphaeroides WS8N	GCA_000212605.1	0.978797	d__Bacteria; p__Pseudomonadota; c__Alphaproteobacteria; o__Rhodobacterales; f__Rhodobacteraceae; g__Cereibacter_A; s__Cereibacter_A sphaeroides
Cereibacter sphaeroides KD131; KCTC 12085	GCA_000021005.1	0.973431	d__Bacteria; p__Pseudomonadota; c__Alphaproteobacteria; o__Rhodobacterales; f__Rhodobacteraceae; g__Cereibacter_A; s__Cereibacter_A sphaeroides
Cereibacter sphaeroides SCJ	GCA_003547155.1	0.96384	d__Bacteria; p__Pseudomonadota; c__Alphaproteobacteria; o__Rhodobacterales; f__Rhodobacteraceae; g__Cereibacter_A; s__Cereibacter_A sphaeroides
Cereibacter sphaeroides YL101	GCA_002844435.1	0.947598	d__Bacteria; p__Pseudomonadota; c__Alphaproteobacteria; o__Rhodobacterales; f__Rhodobacteraceae; g__Cereibacter_A; s__Cereibacter_A johrii
Cereibacter sphaeroides f. sp. denitrificans IL106	GCA_003363065.1	0.947399	d__Bacteria; p__Pseudomonadota; c__Alphaproteobacteria; o__Rhodobacterales; f__Rhodobacteraceae; g__Cereibacter_A; s__Cereibacter_A johrii
Cereibacter sphaeroides HJ	GCA_005311585.1	0.947034	d__Bacteria; p__Pseudomonadota; c__Alphaproteobacteria; o__Rhodobacterales; f__Rhodobacteraceae; g__Cereibacter_A; s__Cereibacter_A johrii
Cereibacter sphaeroides EBL0706	GCA_003429265.1	0.857898	d__Bacteria; p__Pseudomonadota; c__Alphaproteobacteria; o__Rhodobacterales; f__Rhodobacteraceae; g__Cereibacter_A; s__Cereibacter_A azotoformans
Cereibacter sphaeroides AB171	GCA_021389875.1	0.830667	d__Bacteria; p__Pseudomonadota; c__Alphaproteobacteria; o__Rhodobacterales; f__Rhodobacteraceae; g__Cereibacter_A; s__Cereibacter_A sp002407205
Cereibacter sphaeroides AB170	GCA_021389855.1	0.830635	d__Bacteria; p__Pseudomonadota; c__Alphaproteobacteria; o__Rhodobacterales; f__Rhodobacteraceae; g__Cereibacter_A; s__Cereibacter_A sp002407205
Cereibacter sphaeroides AB173	GCA_021389835.1	0.830404	d__Bacteria; p__Pseudomonadota; c__Alphaproteobacteria; o__Rhodobacterales; f__Rhodobacteraceae; g__Cereibacter_A; s__Cereibacter_A sp002407205
Cereibacter sphaeroides AB172	GCA_021389895.1	0.830329	d__Bacteria; p__Pseudomonadota; c__Alphaproteobacteria; o__Rhodobacterales; f__Rhodobacteraceae; g__Cereibacter_A; s__Cereibacter_A sp002407205
Cereibacter sphaeroides S2_003_000_R2_11	GCA_003243455.1	0.752479	d__Bacteria; p__Pseudomonadota; c__Alphaproteobacteria; o__Rhodobacterales; f__Rhodobacteraceae; g__Rhodobacter_F; s__Rhodobacter_F sphaeroides_A
Cereibacter sphaeroides AmN35-2	GCA_020216045.1	0.750475	d__Bacteria; p__Pseudomonadota; c__Alphaproteobacteria; o__Rhodobacterales; f__Rhodobacteraceae; g__Pararhodobacter; s__Pararhodobacter sp001691415

## Sheet: TableS3
Supplemental table 3. Core genes conserved specifically in R. capsulatus_B
Locus tag	Annotation (GenBank)
rcc00011	secretion protein, HlyD family
rcc00012	ABC transporter, ATP-binding protein
rcc00013	inner membrane transport permease
rcc00099	ABC transporter, ATP-binding protein
rcc00175	conserved domain protein
rcc00232	xylose isomerase-like TIM barrel family protein
rcc00259	porin family protein
rcc00416	transcriptional regulator, LysR family
rcc00519	cupin domain protein
rcc00530	conserved hypothetical protein
rcc00632	conserved hypothetical protein
rcc00633	ABC transporter, permease protein
rcc00634	ABC transporter, ATP-binding protein
rcc00635	von Willebrand factor type A domain protein
rcc00636	conserved hypothetical protein
rcc00637	conserved hypothetical protein
rcc00638	srfB; virulence protein SrfB
rcc00639	conserved hypothetical protein
rcc00640	peptidase, S1/S6 family
rcc00641	conserved hypothetical protein
rcc00642	peptidoglycan binding domain protein
rcc00643	diguanylate cyclase/phosphodiesterase with PAS/PAC sensor
rcc01028	iron siderophore/cobalamin ABC transporter, periplasmic iron siderophore/cobalamin-binding protein
rcc01029	iron siderophore/cobalamin ABC transporter, permease protein
rcc01030	iron siderophore/cobalamin ABC transporter, permease protein
rcc01031	iron siderophore/cobalamin ABC transporter, ATP-binding protein
rcc01032	cbiO1; cobalt ABC transporter, ATP-binding protein CbiO-1
rcc01033	cbiQ1; cobalt ABC transporter, permease protein CbiQ-1
rcc01034	cobalamin biosynthesis protein, CbiM family
rcc01044	RimK-like ATP-grasp domain protein
rcc01045	iron siderophore/cobalamin ABC transporter, ATP-binding protein
rcc01046	iron siderophore/cobalamin ABC transporter, permease protein
rcc01047	iron siderophore/cobalamin ABC transporter, periplasmic iron siderophore/cobalamin-binding protein
rcc01049	TonB-dependent siderophore receptor
rcc01050	fes; enterochelin esterase
rcc01052	conserved hypothetical protein
rcc01053	gvpO; gas vesicle protein GvpO
rcc01055	conserved hypothetical protein
rcc01056	gas vesicle synthesis protein GvpL/GvpF
rcc01057	gvpG; gas vesicle protein GvpG
rcc01058	gas vesicle synthesis protein GvpL/GvpF
rcc01059	gas vesicle synthesis protein GvpL/GvpF
rcc01060	gas vesicle protein GvpA
rcc01061	conserved hypothetical protein
rcc01063	pcl; 4-coumarate--CoA ligase
rcc01064	conserved hypothetical protein
rcc01065	conserved domain protein
rcc01068	hypothetical protein
rcc01070	conserved domain protein
rcc01071	conserved hypothetical protein
rcc01072	hutH; histidine ammonia-lyase
rcc01075	methyl-accepting chemotaxis protein
rcc01076	conserved domain protein
rcc01079	conserved hypothetical protein
rcc01081	glycosyl transferase, group 1
rcc01082	glycosyl transferase, group 1
rcc01084	membrane protein, putative
rcc01086	glycosyl transferase, family 2/group 1
rcc01087	pip2; prolyl aminopeptidase-2
rcc01088	autoinducer-binding transcriptional regulator, LuxR family
rcc01089	gsiB; glutathione ABC transporter, periplasmic glutathione-binding protein GsiB
rcc01090	gsiD; glutathione import ABC transporter, permease protein GsiD
rcc01091	gsiC; glutathione import ABC transporter, permease protein GsiC
rcc01092	gsiA; glutathione import ABC transporter, ATP-binding protein GsiA
rcc01093	pepA1; leucyl aminopeptidase-1
rcc01094	flavin-nucleotide-binding protein
rcc01095	transcriptional regulator, GntR family
rcc01096	abgB; aminobenzoyl-glutamate utilization protein B
rcc01232	membrane protein, putative
rcc01337	acxB; acetone carboxylase, alpha subunit
rcc01338	acxC; acetone carboxylase, gamma subunit
rcc01387	transcriptional regulator, RpiR family
rcc01388	potD2; polyamine ABC transporter, periplasmic polyamine-binding protein PotD-2
rcc01389	potA2; polyamine ABC transporter, ATP binding protein PotA-2
rcc01390	potB2; polyamine ABC transporter, permease protein PotB-2
rcc01391	potC1; polyamine ABC transporter, permease protein PotC-1
rcc01392	peptidase, S58 family
rcc01393	two component transcriptional regulator, LuxR family
rcc01394	conserved hypothetical protein
rcc01395	pentapeptide repeat family protein
rcc01396	exaA1; quinoprotein ethanol dehydrogenase-1
rcc01397	metallo-beta-lactamase family protein
rcc01398	conserved hypothetical protein
rcc01399	rhodanese domain protein
rcc01400	signal transduction histidine kinase
rcc01402	ABC transporter, substrate-binding protein
rcc01403	ABC transporter, permease protein
rcc01404	ABC transporter, ATP-binding protein
rcc01607	conserved hypothetical protein
rcc01621	mcpC; methyl-accepting chemotaxis protein McpC
rcc02019	rbsB; ribose ABC transporter, periplasmic ribose-binding protein
rcc02020	hydrolase, HAD superfamily
rcc02021	transcriptional regulator, DeoR family
rcc02117	methyl-accepting chemotaxis protein
rcc02222	ntaA; nitrilotriacetate monooxygenase, component A
rcc02223	ABC transporter, permease protein
rcc02224	ABC transporter, substrate-binding protein
rcc02225	ABC transporter, ATP-binding protein
rcc02232	FAD dependent oxidoreductase
rcc02234 (IsrK)	oxidoreductase/nitrogenase, component 1
rcc02235 (IsrD)	oxidoreductase/nitrogenase, component 1
rcc02236 (IsrH)	nifH2; nitrogenase iron protein-2
rcc02237 (IsrB)	radical SAM family protein
rcc02241	tauA; taurine ABC transporter, periplasmic taurine-binding protein TauA
rcc02242	tauB; taurine ABC transporter, ATP-binding protein TauB
rcc02243	tauC; taurine ABC transporter, permease protein TauC
rcc02244	sufS2; cysteine desulfurase-2
rcc02245	major membrane protein I
rcc02247	rhodanese domain protein
rcc02271	speB2; agmatinase-2
rcc02279	dmsC; dimethyl sulfoxide reductase, C subunit
rcc02280	dmsB; dimethyl sulfoxide reductase, B subunit
rcc02286	divalent ion symporter family
rcc02878	monosacharide ABC transporter, permease protein
rcc02366	NnrS family protein
rcc02879	monosacharide ABC transporter, permease protein
rcc02880	monosacharide ABC transporter, ATP-binding protein
rcc02881	rpe2; ribulose-phosphate 3-epimerase-2
rcc02882	antibiotic biosynthesis monooxygenase family protein
rcc02884	carbohydrate kinase, FGGY family
rcc03064	membrane protein, HPP family/CBS domain protein
rcc03117	inositol monophosphatase family protein
rcc03118	conserved hypothetical protein
rcc03133	entB; isochorismatase
rcc03358	TonB-dependent receptor

## Sheet: TableS4
Supplemental table 4. Primer list
primer name	sequence	notes
del_rcc02238_1f	CGACTCTAGAGGATCCCTTTCGTTGCGGCGGTGCG	For construction of Δrcc02238 (xsc)
del_rcc02238_1r	GGGTTTCCCGTGGCGCTGCAATACCTT
del_rcc02238_2f	CGCCACGGGAAACCCGTCGTGGTCGCGG
del_rcc02238_2r	CGGTACCCGGGGATCGCCGGAACGGCACGACAAGG
del_rcc02237_1f	CGACTCTAGAGGATCCAGAGCTGGATCTGCAGGTC	For construction of Δrcc02237 (isrB)
del_rcc02237_1r	GATCTTGCATGCATCGGGTCATCCTTG
del_rcc02237_2f	GATGCATGCAAGATCGCGGCGATCTGGC
del_rcc02237_2r	CGGTACCCGGGGATCCGGCGCAGCCCACCCCCGGC
del_rcc02236_1f	CGACTCTAGAGGATCTCTGGGACAAGGGCATCTAT	For construction of Δrcc02236 (isrH)
del_rcc02236_1r	GCTCGGCCATTTGCCGATGCCACCCTTG
del_rcc02236_2f	GGCAAATGGCCGAGCTTTACGGCCAGA
del_rcc02236_2r	CGGTACCCGGGGATCCGCGGATGTCGTCGGAATTG
del_rcc02234,5_1f	GGAAACAGCTATGACGCTTTATGACGTGCTGGGCG	For construction of Δrcc02235,4 (isrDK)
del_rcc02234,5_1r	GCGGGGCCTTACGCGCTCCGCGCCGCG
del_rcc02234,5_2f	CGCGTAAGGCCCCGCGGCAACCTCCCGC
del_rcc02234,5_2r	AAAACGACGGCCAGTATTCGCCTATCTGCTGGTGA
del_rcc02222_1f	CGGTACCCGGGGATCTGCAGTTCCACATCGAGATC	For construction of Δrcc02222
del_rcc02222_1r	TCGGCGCGGGGGGTCTCCTGAGGGGGC
del_rcc02222_2f	GACCCCCCGCGCCGACGGCTTCAACATC
del_rcc02222_2r	CGACTCTAGAGGATCCACCCCCACCGCGACCGAGG
del_rcc02223-2225-1f	CGGTACCCGGGGATCCGCTGCTCAACGGGCTCACC	For construction of Δrcc02223-2225
del_rcc02223-2225_1r	GGCGTTCGCCCGTAGCGGGACAAGACC
del_rcc02223-2225_2f	CTACGGGCGAACGCCCCCGGTTTCGTGG
del_rcc02223-2225_2r	CGACTCTAGAGGATCTCCGTTCCCGCCTCGGTTCC
del_rcc02232_f1	CGGTACCCGGGGATCCGCGCCAGCGAACTGGCCAC	For construction of Δrcc02232
del_rcc02232_r1	GGCCAGCCCGCGCTCGATCAGGGTGAC
del_rcc02232_f2	GAGCGCGGGCTGGCCAAAGCCGACTTGG
del_rcc02232_r2	CGACTCTAGAGGATCCGGCGGGAAGCGGCCATAGG
del_rcc02241-2243_1f	CGGTACCCGGGGATCCCCCGCCCGAGGTCGCATCC	For construction of Δrcc02241-2243
del_rcc02241-2243_1r	GATCAGGGGTCGGTCCTTTCAGAGGTG
del_rcc02241-2243_2f	GACCGACCCCTGATCGGTTACGGCATCG
del_rcc02241-2243_2r	CGACTCTAGAGGATCGCCGCCCGCGCGGTTCGAGG
del_rcc02244_1f	CGGTACCCGGGGATCGGATCTGGGAAACCGGCAAG	For construction of Δrcc02244 For confirmation of Δrcc02244 by colony PCR
del_rcc02244_1r	TATCTGGCGAGGTCGATCTGTTCGTCG	For construction of Δrcc02244
del_rcc02244_2f	CGACCTCGCCAGATAAGAGGGGCTTTCG
del_rcc02244_2r	CGACTCTAGAGGATCGCCTTCTTCCTGGCCCATCC
del_rcc02245_1f	CGGTACCCGGGGATCCGGAGCGATCCGGCGCCTGG	For construction of Δrcc02245
del_rcc02245_1r	GGCTGGTTGCTTCTGCGGGTGGGCGAG
del_rcc02245_2f	CAGAAGCAACCAGCCAGCGCGGCAGTG
del_rcc02245_2r	CGACTCTAGAGGATCTCTTCATCGATCACGGCACC	For construction of Δrcc02245 For confirmation of Δrcc02245 by colony PCR
del_rcc02247_1f	CGGTACCCGGGGATCCCAGAACCACCTGTTCCACC	For construction of Δrcc02247 For confirmation of Δrcc02247 by colony PCR
del_rcc02247_1r	GAGTTGCCCGGGCTTCACCCAGGTGTTC	For construction of Δrcc02247
del_rcc02247_2f	AAGCCCGGGCAACTCCCTGTGGCAAGC
del_rcc02247_2r	CGACTCTAGAGGATCAGCCGGTGGTGACCTCGGTG
rcc02238-colP-f	CACCGGATATCAGCACAACG	For confirmation of Δrcc02238 (xsc) by colony PCR
rcc02238-colP-r	GGTCGAAAACGGATTGAGCC
rcc02237-colP-f	GATCACGTCAACATCACCGG	For confirmation of Δrcc02237 (isrB) by colony PCR
rcc02237-colP-r	GTAGCCCGCTTCCTTGAAAC
rcc02236-colP-f	AGGCGATCGACAAATATGCG	For confirmation of Δrcc02236 (isrH) by colony PCR
rcc02236-colP-r	GCCAGTTTGCGGTAGATCTC
rcc02235-colP-f	GCGATCAATTCCGACGACAT	For confirmation of Δrcc02234,5 (isrDK) by colony PCR
rcc02235-colP-r	TGGTGAGCAGGTTCAAAAGC
rcc02222-colP-f	CATGCCGAGGTCATCTTCAC	For confirmation of Δrcc02222 by colony PCR
rcc02222-colP-r	CCGGTTGTATTTCTCCTGCG
rcc02224-colP-f	CTGGAAAACCTCGGCTATGC	For confirmation of Δrcc02223-2225 by colony PCR
rcc02224-colP-r	GTGTTCACCGCGATCGTATG
rcc02232-colP-f	GACCTATGGGCGCTATCTGG	For confirmation of Δrcc02232 by colony PCR
rcc02232-colP-r	AGATCCAGCAGCCTCACATC
rcc02241-colP-f	CAAGGTGGTGAACGACGAAA	For confirmation of Δrcc02241-2243 by colony PCR
rcc02241-colP-r	GCGACCGATTTCAGATAGGC
rcc02244-colP-1r	ACGGTGCGGCCTTCGCTTGC	For confirmation of Δrcc02244 by colony PCR
rcc02245-colP-2f	TCCCCGCCTCGACCGGAAGC	For confirmation of Δrcc02245 by colony PCR
rcc02247-colP-1r	CGGGCAGCGCTCGGTTCAGG	For confirmation of Δrcc02247 by colony PCR
M13fcomp	ACTGGCCGTCGTTTTAC	For construction of gene deletion strain, isrBHDK,isrBHDK + rcc02223-02225 expression plasmid construction (R. sphaeroides)
M13rcomp	GTCATAGCTGTTTCCTG	For construction of gene deletion strain, isrBHDK, islAB expression plasmid construction (R. capsulatus) isrBHDK, rcc02223-02225, isrBHDK + rcc02223-02225 expression plasmid construction (R. sphaeroides)
M13f	GTAAAACGACGGCCAGT	For construction of gene deletion strain
M13r	CAGGAAACAGCTATGAC	For construction of gene deletion strain isrBHDK, isrBHDK + rcc02223-02225 expression plasmid construction (R. sphaeroides)
pBBR-RCA-vecr	CATTGTCCCGAATCCTCCAAAACTGG	isrBHDK. islAB expression plasmid construction (R. capsulatus)
pBBR-isrBHDK-1f	GGAGGATTCGGGACAATGGAATTTGCCGTCTATCG	isrBHDK expression plasmid construction (R. capsulatus)
pBBR-isrBHDK-1r	CCAGCGCGCGGAGGGTTTCC
pBBR-isrBHDK-2f	CCCTCCGCGCGCTGGATGCC
pBBR-isrBHDK-2r	GGAAACAGCTATGACCTGACGGCGCAGTAAGCCGC
pBBR-RCA-islA-f	GGATTCGGGACAATGACCCAGGTTGCAGAAATC	islAB expression plasmid construction (R. capsulatus)
pBBR-RCA-islA-r	ATTGTTCCTTTCCTTACATCTGATCATGGCCTG
pBBR-RCA-islB-f	AAGGAAAGGAACAATGGGCTCGTTTGAAGATCG
pBBR-RCA-islB-r	GGAAACAGCTATGACTTATTTTTTTTCTTCGG
pBBR-isrBH-HisD-K-1r	GATGGTGATGGTGATGCATCTTACGCGCTCCGCGC	6xHis-isrD and isrK expression plasmid construction (R. capsulatus)
pBBR-isrBH-HisD-DK-2f	ATCACCATCACCATCACGCCCGTCGTCCCAGACTG
pBBR-RSP-empf	ACGACACAGTCATAGCTGTTTCCTGTG	empty vector construction (R. sphaeroides)
pBBR-RSP-empr	CTATGACTGTGTCGTCTCCCAACTGG
pBBR-RSP-promf	AAAACGACGGCCAGTGACAGGCAGCGTCAATTTCC	isrBHDK, isrBHDK + rcc02223-02225,isrBHDK + rcc02223-02225 expression plasmid construction (R. sphaeroides)
pBBR-RSP-promr	TGTGTCGTCTCCCAACTGG	isrBHDK expression plasmid construction (R. sphaeroides)
pBBR-RSP-isrBHDK-f	TTGGGAGACGACACAATGCATGCTTCCCTTCCC
pBBR-RSP-vecr	CATTGTGTCGTCTCCCAACTGG	rcc02223-02225 expression plasmid construction (R. sphaeroides)
pBBR-RSP-rcc02223,4,5-f	GGAGACGACACAATGGCTTTTCAAGGACTTG
pBBR-RSP-rcc02223,4,5-r	GGAAACAGCTATGACTTATTGCAGCCCGAAGCTGC
pBBR-RSP-rcc02223,4,5+isrBHDK-vecf	GACAGGCAGCGTCAATTTCC	isrBHDK + rcc02223-02225 expression plasmid construction (R. sphaeroides)
pBBR-RSP-rcc02223,4,5+isrBHDK-r	TTGACGCTGCCTGTCCTGACGGCGCAGTAAGCC

## Sheet: TableS5
Supplemental table 5. Number of raw sequencing reads for the RNA-seq analysis.
sample	number of Paired-end reads (x2)	sum of length	minimum length	maximum length
Sul1	40901195	6049743782	31	150
Sul2	30621739	4527849847	31	150
Sul3	24905819	3674123765	31	150
Ise1	28342680	4157286793	31	150
Ise2	36880197	5413762612	31	150
Ise3	26284695	3855502143	31	150

## Sheet: TableS6
Supplemental table 6. Number of reads for all genes in RNA-seq before normalized by DEseq2.
Locus_tag	SUL1	SUL2	SUL3	ISE1	ISE2	ISE3
rcc00001	69	54	37	32	41	16
rcc00002	121	67	50	45	67	43
rcc00003	15	13	7	15	23	20
rcc00004	196	81	55	44	60	27
rcc00005	88	28	20	13	19	10
rcc00006	191	172	97	62	46	25
rcc00007	873	691	453	286	226	143
rcc00008	552	447	328	211	172	101
rcc00009	209	165	102	68	64	31
rcc00010	140	133	92	54	51	25
rcc00011	70	49	41	36	51	22
rcc00012	8	4	6	10	14	6
rcc00013	12	7	9	15	14	12
rcc00014	281	215	151	28	32	19
rcc00015	154	96	58	15	24	17
rcc00016	92	42	45	6	20	7
rcc00017	163	105	75	17	25	18
rcc00018	2261	1594	1206	159	139	88
rcc00019	31	24	18	23	28	18
rcc00020	59	39	33	44	54	39
rcc00021	88	49	33	103	117	86
rcc00022	67	43	33	56	68	34
rcc00023	13	14	7	15	17	10
rcc00024	7	11	10	10	11	7
rcc00025	17	10	10	2	16	12
rcc00026	1043	804	557	298	392	290
rcc00027	192	98	72	113	163	76
rcc00028	38	35	20	38	56	65
rcc00029	166	75	58	37	39	32
rcc00030	30	14	10	13	12	11
rcc00031	237	189	118	150	177	103
rcc00032	7	6	1	11	14	9
rcc00033	27	20	16	33	34	29
rcc00034	154	180	123	88	110	104
rcc00035	67	70	47	44	74	53
rcc00036	83	45	38	32	53	20
rcc00037	142	98	88	19	29	16
rcc00038	130	84	65	28	27	22
rcc00039	14	7	3	4	9	4
rcc00040	10	4	3	5	6	8
rcc00041	11	8	0	16	15	7
rcc00042	91	51	37	132	117	66
rcc00043	169	95	68	98	110	69
rcc00044	30	22	11	16	19	10
rcc00045	372	213	152	64	72	25
rcc00046	132	47	46	49	39	25
rcc00047	15	12	5	5	11	8
rcc00048	448	365	279	3387	3902	2433
rcc00049	622	257	178	144	195	85
rcc00050	22	14	11	45	41	33
rcc00051	28	18	16	27	38	28
rcc00052	383	252	182	295	287	189
rcc00053	97	50	24	44	63	36
rcc00054	44	15	13	19	30	19
rcc00055	105	77	66	21	15	7
rcc00056	114	81	52	29	30	10
rcc00057	27	15	10	7	7	6
rcc00058	39	22	16	6	5	6
rcc00059	8	7	3	4	4	2
rcc00060	129	78	61	26	42	16
rcc00061	68	53	45	18	22	16
rcc00062	26	19	7	5	16	12
rcc00063	151	67	51	55	80	53
rcc00064	14	15	6	13	17	18
rcc00065	20	11	10	4	12	7
rcc00066	12	3	1	5	4	7
rcc00067	4	0	0	6	5	1
rcc00068	25	13	6	14	18	6
rcc00069	2	0	3	4	4	4
rcc00070	5	4	2	7	5	3
rcc00071	29	15	13	9	13	9
rcc00072	31	15	12	10	15	6
rcc00073	20	10	10	3	3	5
rcc00074	28	18	10	21	14	3
rcc00075	177	111	60	128	126	75
rcc00076	43	20	7	28	37	21
rcc00077	159	68	42	36	51	28
rcc00078	4	3	3	7	6	4
rcc00079	82	45	32	59	62	47
rcc00080	6	1	1	4	5	4
rcc00081	248	116	61	40	48	23
rcc00082	481	191	144	36	35	25
rcc00083	163	86	75	52	53	31
rcc00084	11	11	11	11	6	5
rcc00085	304	117	82	33	41	23
rcc00086	19	10	4	26	28	16
rcc00087	5	2	3	93	124	95
rcc00088	0	1	0	19	35	14
rcc00089	8	8	6	84	110	59
rcc00090	25	16	7	117	225	109
rcc00091	9	6	1	42	72	45
rcc00092	290	144	75	1056	1578	979
rcc00093	11	10	6	38	54	20
rcc00094	8	5	4	78	111	92
rcc00095	5	7	2	78	115	75
rcc00096	11	5	4	164	249	178
rcc00097	21	9	7	282	491	322
rcc00098	43	11	12	901	1349	834
rcc00099	34	17	9	3	5	1
rcc00100	164	89	64	5	9	6
rcc00101	108	58	35	3	5	6
rcc00102	173	69	41	9	12	10
rcc00103	195	67	51	21	29	21
rcc00104	39	27	17	187	212	148
rcc00105	4	3	1	1	8	12
rcc00106	10	3	2	11	9	6
rcc00107	13	4	4	0	15	8
rcc00108	12	5	2	13	24	9
rcc00109	1	2	0	11	19	16
rcc00110	5	3	3	27	28	25
rcc00111	11	6	1	50	76	46
rcc00112	9	10	5	54	56	49
rcc00113	22	10	8	14	18	9
rcc00114	22	19	7	17	14	11
rcc00115	30	10	13	18	22	19
rcc00116	11	6	7	1	6	3
rcc00117	13	8	4	5	13	11
rcc00118	1959	1249	1019	1008	1028	647
rcc00119	83	62	54	48	69	24
rcc00120	123	64	37	27	30	26
rcc00121	48	26	18	19	36	18
rcc00122	34	23	17	19	30	17
rcc00123	4	0	1	2	4	7
rcc00124	15	9	8	30	28	18
rcc00125	182	96	73	139	111	43
rcc00126	56	25	22	41	31	17
rcc00127	42	32	19	24	32	20
rcc00128	48	31	23	26	30	31
rcc00129	26	5	8	15	14	8
rcc00130	28	20	8	59	72	51
rcc00131	4	5	4	6	22	9
rcc00132	25	26	17	16	17	14
rcc00133	111	61	40	91	86	49
rcc00134	3	2	2	5	8	12
rcc00135	1	0	0	1	3	4
rcc00136	11	6	6	8	13	7
rcc00137	2	1	0	0	5	6
rcc00138	15	11	9	26	28	30
rcc00139	6	5	4	17	21	12
rcc00140	11	4	3	27	26	17
rcc00141	36	28	16	78	111	57
rcc00142	128	112	77	79	55	43
rcc00143	337	163	116	59	57	38
rcc00144	209	89	53	43	36	27
rcc00145	18	15	8	23	27	22
rcc00146	91	41	33	25	21	24
rcc00147	4097	2255	1744	160	172	92
rcc00148	113	76	48	21	34	33
rcc00149	12	5	4	19	25	14
rcc00150	8	10	6	61	80	52
rcc00151	7	8	6	82	103	89
rcc00152	14	5	3	8	11	9
rcc00153	15	8	2	3	4	6
rcc00154	14	4	2	5	6	4
rcc00155	34	13	9	5	8	7
rcc00156	406	191	140	51	73	42
rcc00157	169	139	83	132	140	70
rcc00158	2593	1138	859	1908	2214	1163
rcc00159	142	86	80	147	173	77
rcc00160	19	10	4	5	9	10
rcc00161	1479	904	730	55	79	53
rcc00162	67	29	24	7	11	10
rcc00163	65	43	32	12	30	12
rcc00164	28	8	9	46	46	16
rcc00165	48	38	16	136	184	109
rcc00166	73	34	38	2	10	7
rcc00167	1409	842	625	140	183	122
rcc00168	21	7	9	9	7	7
rcc00169	49	25	20	16	13	16
rcc00170	19	8	5	7	9	13
rcc00171	13	4	3	10	5	8
rcc00172	52	32	13	10	15	9
rcc00173	229	84	44	36	41	22
rcc00174	56	28	13	13	13	11
rcc00175	24	12	3	10	17	8
rcc00176	118	50	43	40	41	33
rcc00177	37	15	10	23	29	16
rcc00178	81	64	41	76	86	49
rcc00179	30	37	25	29	37	20
rcc00180	149	99	67	40	26	17
rcc00181	19	16	10	16	22	15
rcc00182	48	21	20	17	20	13
rcc00183	90	54	46	64	58	50
rcc00184	118	71	48	21	32	32
rcc00185	1595	978	711	560	613	396
rcc00186	14	14	6	10	10	12
rcc00187	51	42	24	33	36	29
rcc00188	6	3	5	2	5	5
rcc00189	10	12	3	3	9	6
rcc00190	123	66	43	99	120	51
rcc00191	10	4	8	9	16	5
rcc00192	9	0	6	17	12	11
rcc00193	5	6	3	4	13	3
rcc00194	40	21	11	41	47	25
rcc00195	76	61	36	62	95	68
rcc00196	35	19	10	16	25	16
rcc00197	13	7	5	11	19	3
rcc00198	8	6	11	13	12	8
rcc00199	19	11	6	22	22	20
rcc00200	12	6	3	15	13	11
rcc00201	273	146	90	73	82	51
rcc00202	7	5	3	6	14	10
rcc00203	228	159	96	614	836	587
rcc00204	13	3	2	36	33	21
rcc00205	6	2	1	13	23	11
rcc00206	7	8	2	13	11	5
rcc00207	143	57	38	13	23	12
rcc00208	249	104	65	12	16	12
rcc00209	25	9	7	6	7	7
rcc00210	55	24	26	20	30	23
rcc00211	147	108	81	121	132	86
rcc00212	73	51	57	93	95	52
rcc00213	164	82	53	52	51	27
rcc00214	111	43	22	12	19	10
rcc00215	684	436	304	88	108	75
rcc00216	555	486	241	153	165	65
rcc00217	43	15	15	15	9	7
rcc00218	408	177	117	93	103	58
rcc00219	75	43	13	21	31	16
rcc00220	391	234	138	135	149	93
rcc00221	68	73	37	13	27	23
rcc00222	31	35	14	60	93	68
rcc00223	170	135	72	48	69	32
rcc00224	1878	1670	1057	784	757	432
rcc00225	10	10	6	4	15	10
rcc00226	3	3	4	10	9	7
rcc00227	78	59	47	139	186	89
rcc00228	120	44	43	205	213	106
rcc00229	40	25	13	52	73	26
rcc00230	32	33	15	16	28	17
rcc00231	37	12	5	8	9	4
rcc00232	47	30	19	37	36	28
rcc00233	23	14	10	14	14	10
rcc00234	14	7	3	11	13	6
rcc00235	26	12	8	10	12	7
rcc00236	56	23	18	16	40	13
rcc00237	28	13	6	9	7	14
rcc00238	15	10	7	7	10	1
rcc00239	29	24	20	18	21	14
rcc00240	297	184	131	218	188	104
rcc00241	18	6	8	16	16	16
rcc00242	25	14	12	18	16	11
rcc00243	29	20	20	26	31	27
rcc00244	5	4	1	3	2	4
rcc00245	4	2	1	10	4	6
rcc00246	149	108	91	158	190	128
rcc00247	4	4	9	8	15	9
rcc00248	5	2	1	8	15	9
rcc00249	20	10	9	15	14	2
rcc00250	127	58	45	66	131	90
rcc00251	153	85	54	147	158	105
rcc00252	11	17	5	24	21	22
rcc00253	30	7	19	281	277	144
rcc00254	11	5	6	4	4	9
rcc00255	9	8	4	7	8	5
rcc00256	76	45	20	23	34	20
rcc00257	162	38	28	36	50	24
rcc00258	60	56	24	27	28	17
rcc00259	41884	25376	20946	35208	47020	23842
rcc00260	18	7	8	7	18	7
rcc00261	9	4	1	6	15	3
rcc00262	65	32	24	35	36	29
rcc00263	305	181	160	294	248	173
rcc00264	150	102	81	71	106	57
rcc00265	9	3	2	20	27	18
rcc00266	34	18	12	88	133	81
rcc00267	385	220	115	709	943	573
rcc00268	329	204	133	881	1014	555
rcc00269	61	41	33	21	48	34
rcc00270	34	10	8	7	7	5
rcc00271	159	75	46	52	57	39
rcc00272	71	20	21	30	30	20
rcc00273	13	6	0	4	13	12
rcc00274	8	8	4	3	4	2
rcc00275	13	8	8	13	20	11
rcc00276	4	12	3	11	9	8
rcc00277	8	5	6	6	2	7
rcc00278	11	3	0	7	10	5
rcc00279	2	1	1	1	2	2
rcc00280	131	116	77	124	134	75
rcc00281	1356	815	646	29	34	10
rcc00282	98	89	42	227	285	139
rcc00283	1627	1283	1052	4456	6545	6206
rcc00284	3205	1643	1426	137	164	119
rcc00285	162	76	66	11	15	10
rcc00286	93	65	43	24	31	11
rcc00287	1795	1105	804	46	73	29
rcc00288	1236	747	552	52	34	29
rcc00289	4417	2704	2149	39	58	27
rcc00290	1614	915	829	17	16	10
rcc00291	2063	1128	882	126	195	101
rcc00292	4165	2815	2434	202	255	132
rcc00293	28	14	12	8	17	11
rcc00294	1031	471	386	23	36	27
rcc00295	623	335	236	19	28	11
rcc00296	6374	3551	2749	129	149	86
rcc00297	7062	4563	3783	141	170	86
rcc00298	323	119	135	7	6	3
rcc00299	868	360	305	16	18	8
rcc00300	1146	493	393	19	17	12
rcc00301	1353	718	465	21	20	6
rcc00302	2471	1185	975	20	27	16
rcc00303	778	376	321	8	8	5
rcc00304	573	293	197	4	10	3
rcc00305	1439	696	506	16	19	15
rcc00306	709	357	263	9	15	10
rcc00307	153	101	65	300	316	245
rcc00308	478	339	222	14	20	9
rcc00309	293	138	133	1	8	2
rcc00310	414	217	154	8	12	0
rcc00311	418	220	178	2	8	2
rcc00312	968	521	375	14	23	5
rcc00313	736	331	267	5	12	5
rcc00314	1190	551	486	9	16	14
rcc00315	2214	1262	1058	36	29	16
rcc00316	596	318	274	3	14	5
rcc00317	1509	880	684	20	23	13
rcc00318	254	99	112	0	8	1
rcc00319	29	11	14	9	19	15
rcc00320	4	3	2	12	22	12
rcc00321	647	332	279	33	34	15
rcc00322	517	212	188	54	49	39
rcc00323	297	134	86	10	22	15
rcc00324	857	532	422	46	50	25
rcc00325	463	272	225	23	30	21
rcc00326	1040	465	423	41	51	23
rcc00327	1219	793	641	36	50	24
rcc00328	260	154	139	65	73	56
rcc00329	91	68	44	14	13	16
rcc00330	42	22	7	17	23	18
rcc00331	34	21	12	12	9	5
rcc00332	98	54	28	25	37	19
rcc00333	19	4	2	6	7	3
rcc00334	27	11	8	10	12	9
rcc00335	5171	3194	2551	5625	6384	3810
rcc00336	759	347	251	409	517	355
rcc00337	882	494	378	386	472	324
rcc00338	795	492	423	232	340	231
rcc00339	70	67	38	67	126	75
rcc00340	4	3	2	5	9	2
rcc00341	21	9	5	17	18	4
rcc00342	267	262	186	109	146	118
rcc00343	45	24	19	13	17	20
rcc00344	33	9	4	5	7	4
rcc00345	472	190	107	33	45	42
rcc00346	104	90	65	60	51	40
rcc00347	39	10	7	10	8	8
rcc00348	1	1	0	0	0	1
rcc00349	21	10	3	7	1	0
rcc00350	63	31	31	11	4	2
rcc00351	92	92	66	57	55	37
rcc00352	6	8	5	7	12	11
rcc00353	22	27	9	78	131	95
rcc00354	138	63	48	44	49	25
rcc00355	159	62	41	38	43	34
rcc00356	116	61	46	37	38	27
rcc00357	82	55	34	170	232	170
rcc00358	43	38	32	203	250	154
rcc00359	19	6	6	2	2	0
rcc00360	30	22	9	7	19	7
rcc00361	135	76	49	9	10	6
rcc00362	828	508	377	25	37	27
rcc00363	23	16	8	8	10	6
rcc00364	7	5	1	3	7	5
rcc00365	20	3	8	4	7	9
rcc00366	85	44	29	4	3	1
rcc00367	625	317	283	14	13	6
rcc00368	35	13	10	5	2	1
rcc00369	42	21	13	4	2	4
rcc00370	51	38	22	17	16	9
rcc00371	83	66	51	37	69	61
rcc00372	22	10	6	4	8	5
rcc00373	118	75	72	72	108	65
rcc00374	159	128	101	173	185	132
rcc00375	129	52	39	166	181	80
rcc00376	116	55	39	22	28	15
rcc00377	63	44	19	61	51	43
rcc00378	86	60	43	48	53	56
rcc00379	42	17	5	11	15	4
rcc00380	62	38	25	123	149	78
rcc00381	7	6	2	2	11	2
rcc00382	1	3	1	5	4	9
rcc00383	36	24	10	15	10	5
rcc00384	68	52	44	61	51	35
rcc00385	2	4	4	4	6	2
rcc00386	41	27	16	6	25	5
rcc00387	51	26	27	27	18	19
rcc00388	204	91	46	49	65	40
rcc00389	77	27	19	11	18	14
rcc00390	105	67	44	46	51	36
rcc00391	1	2	0	3	2	0
rcc00392	11	12	7	8	11	6
rcc00393	16	11	12	8	19	17
rcc00394	4	2	0	7	7	9
rcc00395	112	81	45	44	53	26
rcc00396	175	112	87	40	49	41
rcc00397	137	54	47	13	18	9
rcc00398	12	5	5	4	9	5
rcc00399	36	20	14	6	9	5
rcc00400	20	5	9	3	15	8
rcc00401	11	6	1	4	22	12
rcc00402	18	10	13	38	29	13
rcc00403	162	165	111	176	191	154
rcc00404	55	29	28	20	22	16
rcc00405	32	14	28	58	55	49
rcc00406	20	8	10	20	23	15
rcc00407	8	1	4	11	10	7
rcc00408	0	0	0	1	1	3
rcc00409	0	2	2	6	9	9
rcc00410	20	8	7	15	12	10
rcc00411	38	15	13	15	13	12
rcc00412	38	21	15	16	15	11
rcc00413	154	101	59	208	204	114
rcc00414	17	9	4	7	15	5
rcc00415	779	622	431	240	410	439
rcc00416	31	20	21	15	34	26
rcc00417	3	4	1	15	8	5
rcc00418	23	8	11	14	14	6
rcc00419	19	7	3	10	21	19
rcc00420	11	6	9	23	19	19
rcc00421	102	36	23	19	16	13
rcc00422	276	123	77	173	262	224
rcc00423	186	153	99	204	424	318
rcc00424	1065	888	577	886	1571	921
rcc00425	20	12	9	23	32	12
rcc00426	15	2	5	22	14	16
rcc00427	37	20	6	14	21	10
rcc00428	44	23	13	22	16	14
rcc00429	6	4	3	6	9	8
rcc00430	14	7	4	10	23	20
rcc00431	41	22	15	25	32	19
rcc00432	683	536	359	231	313	199
rcc00433	176	176	128	86	114	72
rcc00434	2	2	1	4	3	7
rcc00435	427	271	247	146	183	161
rcc00436	419	286	185	169	180	103
rcc00437	8	9	6	6	5	2
rcc00438	191	93	55	78	93	60
rcc00439	22	13	7	9	10	13
rcc00440	23	18	4	9	27	8
rcc00441	55	33	18	54	30	30
rcc00442	140	63	43	14	20	13
rcc00443	60	25	18	15	17	14
rcc00444	21	13	11	12	22	16
rcc00445	91	63	42	50	79	44
rcc00446	186	99	69	86	115	75
rcc00447	252	131	98	79	77	68
rcc00448	198	152	113	153	217	155
rcc00449	78	57	52	61	70	41
rcc00450	8	0	4	11	9	9
rcc00451	4	0	1	2	7	5
rcc00452	4	1	2	5	2	4
rcc00453	58	14	7	20	31	12
rcc00454	53	20	17	17	17	16
rcc00455	32	20	17	8	7	7
rcc00456	35	22	18	15	28	27
rcc00457	12	6	4	58	71	44
rcc00458	69	21	17	288	267	147
rcc00459	54	15	13	23	32	14
rcc00460	45	24	28	47	64	53
rcc00461	50	28	24	35	40	33
rcc00462	83	68	45	53	84	34
rcc00463	70	51	27	119	163	85
rcc00464	237	148	110	214	299	180
rcc00465	322	171	102	132	185	95
rcc00466	129	52	34	41	47	37
rcc00467	71	41	28	18	33	22
rcc00468	86	63	33	30	27	32
rcc00469	60	24	20	15	18	15
rcc00470	15	11	8	16	23	7
rcc00471	19	11	10	19	13	8
rcc00472	26	19	16	14	23	18
rcc00473	87	43	47	23	20	16
rcc00474	30	21	12	16	16	11
rcc00475	238	136	111	234	177	161
rcc00476	97	41	27	33	40	30
rcc00477	9	7	4	16	15	7
rcc00478	61	31	30	28	50	31
rcc00479	43	35	21	51	40	49
rcc00480	3	2	7	0	0	0
rcc00481	163	154	97	52	35	27
rcc00482	40	34	21	9	7	5
rcc00483	3	0	1	5	2	1
rcc00484	346	344	208	600	631	426
rcc00485	125	76	68	109	149	72
rcc00486	63	50	31	9	18	17
rcc00487	21	16	11	21	25	13
rcc00488	36	11	12	53	56	37
rcc00489	12	3	6	14	6	12
rcc00490	25	14	4	57	64	36
rcc00491	3	2	3	10	4	5
rcc00492	42	33	26	48	65	47
rcc00493	66	41	35	61	63	32
rcc00494	6	2	1	9	3	6
rcc00495	15	14	9	54	69	38
rcc00496	437	189	136	62	100	47
rcc00497	36	24	14	16	27	23
rcc00498	18	10	5	12	21	7
rcc00499	6009	3591	3289	1055	814	401
rcc00500	190	125	110	66	71	31
rcc00501	272	211	133	108	129	55
rcc00502	199	97	88	67	59	42
rcc00503	162	84	55	36	30	31
rcc00504	515	451	304	164	134	84
rcc00505	156	139	88	52	47	33
rcc00506	138	107	108	57	52	40
rcc00507	129	109	54	46	43	34
rcc00508	11	13	4	14	20	13
rcc00509	56	26	21	28	33	22
rcc00510	19	17	10	27	35	26
rcc00511	127	68	41	119	149	106
rcc00512	138	64	49	250	224	114
rcc00513	185	72	79	64	66	51
rcc00514	41	19	10	28	26	18
rcc00515	46	31	23	18	26	11
rcc00516	704	475	450	52	46	39
rcc00517	11	10	8	12	27	9
rcc00518	28	13	7	58	50	31
rcc00519	11	5	4	17	21	9
rcc00520	133	71	54	120	104	85
rcc00521	136	99	73	95	73	59
rcc00522	32	16	17	11	18	15
rcc00523	9	9	9	8	20	10
rcc00524	65	51	43	14	20	11
rcc00525	621	754	367	547	957	530
rcc00526	122	74	40	149	177	110
rcc00527	36	29	16	57	56	43
rcc00528	10	6	4	6	9	2
rcc00529	31	11	8	37	31	25
rcc00530	211	128	105	78	88	57
rcc00531	771	451	256	27	48	33
rcc00532	219	80	42	18	36	22
rcc00533	110	42	34	273	298	170
rcc00534	108	66	32	245	359	258
rcc00535	8	7	3	24	31	15
rcc00536	117	65	50	68	75	38
rcc00537	270	214	152	198	179	107
rcc00538	141	56	46	30	27	18
rcc00539	302	311	298	196	223	201
rcc00540	444	410	338	266	365	325
rcc00541	7	1	5	2	5	5
rcc00542	82	66	57	60	68	51
rcc00543	384	316	258	461	482	357
rcc00544	184	107	82	81	114	100
rcc00545	42	22	13	12	22	16
rcc00546	5	6	3	5	2	1
rcc00547	185	158	96	198	217	147
rcc00548	184	148	83	149	201	123
rcc00549	256	103	77	53	60	44
rcc00550	7	2	3	3	5	6
rcc00551	67	49	41	50	56	25
rcc00552	64	31	23	38	34	24
rcc00553	60	37	26	59	87	39
rcc00554	39	10	5	22	29	8
rcc00555	5	6	1	10	16	9
rcc00556	7	2	4	7	9	1
rcc00557	71	20	19	27	17	6
rcc00558	300	253	175	139	272	210
rcc00559	124	62	45	60	66	53
rcc00560	40	13	14	29	22	23
rcc00561	2	3	3	4	7	4
rcc00562	12	7	8	5	3	4
rcc00563	15	9	8	11	15	4
rcc00564	12	5	3	3	6	11
rcc00565	17	16	8	6	10	11
rcc00566	8	5	3	10	9	4
rcc00567	42	29	27	67	78	59
rcc00568	11	6	4	15	22	25
rcc00569	2	0	3	2	3	2
rcc00570	15	6	3	12	11	7
rcc00571	11	9	11	7	16	7
rcc00572	2	7	4	7	7	6
rcc00573	3	3	0	4	3	2
rcc00574	11	5	6	8	14	7
rcc00575	1	6	2	13	13	6
rcc00576	6	1	4	33	33	25
rcc00577	1	2	2	48	53	31
rcc00578	1	1	1	118	108	67
rcc00579	1	3	0	111	82	68
rcc00580	5	2	1	4	6	3
rcc00581	27	20	17	33	31	19
rcc00582	4	1	0	3	4	1
rcc00583	14	7	9	18	19	17
rcc00584	1	1	4	14	9	13
rcc00585	0	2	0	5	10	6
rcc00586	6	4	1	9	12	11
rcc00587	0	3	1	0	0	1
rcc00588	5	2	6	4	16	3
rcc00589	1	1	1	2	4	3
rcc00590	0	1	1	3	4	4
rcc00591	3	1	1	1	4	4
rcc00592	3	2	3	7	7	6
rcc00593	4	8	5	9	13	5
rcc00594	94	55	48	128	156	89
rcc00595	8	6	9	19	19	18
rcc00596	285	156	104	146	176	125
rcc00597	308	276	193	120	158	97
rcc00598	14	3	2	30	43	31
rcc00599	18	7	2	19	17	9
rcc00600	114	60	39	161	198	118
rcc00601	1224	614	441	1311	1889	1279
rcc00602	58	25	26	32	67	56
rcc00603	25	16	5	38	38	32
rcc00604	505	596	443	267	238	176
rcc00605	194	104	81	42	56	18
rcc00606	16	3	1	7	5	5
rcc00607	22	13	19	27	52	34
rcc00608	1	0	2	0	4	3
rcc00609	0	1	0	1	3	4
rcc00610	0	0	0	1	2	0
rcc00611	34	18	16	18	21	13
rcc00612	6	4	0	9	4	6
rcc00613	6	3	5	8	5	8
rcc00614	6	6	5	13	9	10
rcc00615	55	32	15	17	19	9
rcc00616	358	203	147	77	80	50
rcc00617	209	120	73	65	95	54
rcc00618	193	132	115	66	95	69
rcc00619	137	100	73	35	49	39
rcc00620	88	46	32	33	25	24
rcc00621	72	37	29	18	28	24
rcc00622	265	169	142	54	68	58
rcc00623	6	2	5	7	8	8
rcc00624	94	37	46	23	16	9
rcc00625	31	13	9	13	12	5
rcc00626	22	12	10	4	8	9
rcc00627	21	9	13	7	7	8
rcc00628	14	6	1	5	9	9
rcc00629	13	14	5	5	6	4
rcc00630	108	104	59	48	58	34
rcc00631	16	12	7	6	8	11
rcc00632	22	10	6	8	11	13
rcc00633	16	9	14	6	9	10
rcc00634	8	6	4	9	6	7
rcc00635	76	58	52	29	28	27
rcc00636	30	38	17	9	14	22
rcc00637	66	98	75	30	48	27
rcc00638	129	114	56	66	87	42
rcc00639	35	32	13	19	25	18
rcc00640	52	33	15	46	59	39
rcc00641	12	4	5	24	23	12
rcc00642	111	100	62	161	161	117
rcc00643	82	41	23	33	56	34
rcc00644	93	90	35	55	47	40
rcc00645	228	246	159	444	547	321
rcc00646	19	14	7	1	6	5
rcc00647	47	20	12	12	11	8
rcc00648	19	4	12	10	8	9
rcc00649	24	7	6	6	9	6
rcc00650	12	9	8	15	15	18
rcc00651	4	5	2	5	3	5
rcc00652	18	8	8	15	17	11
rcc00653	11	6	2	22	25	18
rcc00654	22	12	2	34	37	24
rcc00655	23	15	11	36	51	27
rcc00656	357	331	230	49	74	62
rcc00657	342	302	185	60	71	29
rcc00658	1168	961	716	138	188	130
rcc00659	8536	6854	5634	697	814	444
rcc00660	2641	2047	1681	212	274	193
rcc00661	350	242	214	42	64	35
rcc00662	540	363	353	70	90	65
rcc00663	2293	1745	1312	238	281	195
rcc00664	959	559	384	115	160	101
rcc00665	430	285	171	58	56	43
rcc00666	559	310	256	85	141	90
rcc00667	1298	1042	723	499	926	609
rcc00668	524	462	372	236	408	220
rcc00669	3072	1579	1331	344	471	282
rcc00670	595	356	246	60	87	46
rcc00671	358	199	148	24	37	20
rcc00672	302	206	151	29	39	22
rcc00673	856	451	434	40	42	38
rcc00674	216	129	108	17	14	8
rcc00675	22	14	14	12	14	9
rcc00676	251	168	91	27	28	27
rcc00677	365	230	178	73	83	56
rcc00678	370	227	176	62	91	60
rcc00679	528	277	235	215	220	159
rcc00680	173	95	49	42	50	43
rcc00681	209	138	123	103	131	61
rcc00682	165	106	56	85	128	65
rcc00683	114	72	46	75	110	66
rcc00684	940	580	446	172	228	151
rcc00685	189	127	120	41	69	41
rcc00686	8882	6108	5147	280	623	366
rcc00687	588	320	205	28	41	32
rcc00688	490	367	255	30	65	29
rcc00689	999	728	549	140	188	121
rcc00690	744	474	436	135	194	156
rcc00691	25095	16650	13352	3796	3665	2137
rcc00692	21783	15423	13137	4322	3512	2700
rcc00693	16790	13715	10895	2153	2559	1697
rcc00694	22181	18420	14889	2700	3282	2018
rcc00695	10196	7620	6220	1337	1469	932
rcc00696	1274	1159	980	433	448	298
rcc00697	16	19	10	56	59	42
rcc00698	15	8	9	38	28	15
rcc00699	16	13	9	24	22	23
rcc00700	52	32	31	53	52	51
rcc00701	66	35	38	75	98	61
rcc00702	1	1	0	0	3	1
rcc00703	22	18	12	36	35	31
rcc00704	149	91	79	67	100	73
rcc00705	182	91	71	93	141	101
rcc00706	2382	1519	1165	2806	3584	2325
rcc00707	114	62	36	93	111	68
rcc00708	122	74	55	74	86	63
rcc00709	134	83	66	151	186	105
rcc00710	1082	897	581	748	1725	1437
rcc00711	2059	1825	1453	1484	2672	2632
rcc00712	39	26	25	53	65	37
rcc00713	90	52	42	48	45	43
rcc00714	52	26	24	38	48	35
rcc00715	416	195	108	29	42	22
rcc00716	918	482	282	28	43	30
rcc00717	7	6	6	9	11	7
rcc00718	665	295	216	158	119	68
rcc00719	13	2	5	14	15	14
rcc00720	209	127	98	72	65	37
rcc00721	235	135	102	65	61	49
rcc00722	112	81	65	31	23	14
rcc00723	9	14	8	4	4	6
rcc00724	616	307	240	134	98	75
rcc00725	244	179	95	40	18	23
rcc00726	269	194	141	29	32	25
rcc00727	14	6	10	8	7	6
rcc00728	216	119	92	43	56	30
rcc00729	82	54	36	7	15	8
rcc00730	207	119	90	37	54	32
rcc00731	534	339	250	120	138	100
rcc00732	542	374	284	83	120	65
rcc00733	1505	1121	970	279	331	246
rcc00734	33	25	20	7	9	7
rcc00735	385	300	212	67	88	77
rcc00736	622	478	376	120	190	102
rcc00737	110	98	66	884	1199	529
rcc00738	4	14	4	17	17	13
rcc00739	20	11	11	19	17	14
rcc00740	36	11	5	2	3	1
rcc00741	312	79	45	15	14	13
rcc00742	3671	2273	1936	56	52	31
rcc00743	2600	1522	1098	23	31	13
rcc00744	2081	1179	923	18	26	9
rcc00745	306	231	170	428	538	302
rcc00746	364	225	163	109	125	72
rcc00747	182	178	123	5428	7273	3763
rcc00748	137	86	61	105	119	66
rcc00749	31	13	7	30	32	19
rcc00750	35	22	12	66	57	32
rcc00751	3	2	5	3	1	3
rcc00752	51	32	18	15	17	5
rcc00753	20	18	11	5	4	4
rcc00754	477	373	264	192	170	127
rcc00755	23	6	9	12	15	9
rcc00756	11	4	3	5	7	9
rcc00757	77	34	42	37	52	32
rcc00758	11	4	2	4	8	5
rcc00759	188	166	92	53	44	33
rcc00760	103	82	40	41	37	25
rcc00761	106	109	74	111	127	122
rcc00762	41	39	27	19	30	27
rcc00763	112	65	53	56	87	63
rcc00764	25	14	9	26	23	13
rcc00765	42	25	26	21	52	42
rcc00766	26	21	24	37	34	26
rcc00767	73	61	33	87	80	45
rcc00768	175	124	62	163	154	95
rcc00769	68	35	38	60	44	41
rcc00770	31	42	45	32	43	25
rcc00771	8	5	3	4	8	6
rcc00772	5	9	4	4	5	6
rcc00773	19	11	6	6	9	9
rcc00774	19	9	8	12	17	5
rcc00775	21	4	6	8	8	8
rcc00776	22	13	10	11	14	10
rcc00777	67	31	23	37	50	37
rcc00778	42	19	6	25	29	12
rcc00779	7	8	1	6	3	2
rcc00780	88	34	28	24	32	26
rcc00781	53	32	26	17	21	19
rcc00782	456	335	261	158	210	161
rcc00783	96	82	61	46	58	38
rcc00784	30	20	12	113	145	110
rcc00785	87	72	35	166	204	116
rcc00786	2052	1518	1203	379	379	224
rcc00787	143	87	73	45	47	31
rcc00788	101	58	35	21	32	31
rcc00789	63	28	24	28	34	22
rcc00790	10	6	4	10	16	11
rcc00791	68	75	53	103	137	112
rcc00792	46	36	29	73	72	35
rcc00793	222	112	56	53	75	48
rcc00794	31	19	12	5	7	6
rcc00795	27	13	7	18	10	7
rcc00796	76	26	11	9	9	6
rcc00797	48	15	9	12	5	8
rcc00798	64	46	25	48	60	52
rcc00799	69	52	40	80	76	58
rcc00800	56	42	27	90	120	62
rcc00801	6	8	2	2	2	1
rcc00802	36	15	12	15	13	10
rcc00803	70	42	27	31	37	27
rcc00804	42	22	21	33	40	38
rcc00805	12	7	4	4	5	4
rcc00806	38	26	23	41	78	49
rcc00807	13	12	12	41	43	20
rcc00808	116	118	94	123	203	123
rcc00809	93	42	44	37	57	40
rcc00810	193	73	53	169	176	94
rcc00811	9	3	0	8	9	4
rcc00812	66	33	17	32	51	32
rcc00813	14	11	5	32	44	15
rcc00814	4	2	2	6	6	7
rcc00815	5	2	0	5	6	1
rcc00816	4	6	6	6	8	5
rcc00817	24	9	8	15	13	13
rcc00818	118	78	64	82	81	47
rcc00819	57	40	20	24	34	18
rcc00820	92	54	27	21	28	22
rcc00821	2	6	0	3	4	4
rcc00822	16	15	10	16	14	10
rcc00823	112	70	59	108	117	106
rcc00824	91	70	50	54	34	30
rcc00825	215	82	64	54	70	45
rcc00826	1039	710	526	1491	1949	1141
rcc00827	168	133	92	290	390	248
rcc00828	90	64	50	74	96	45
rcc00829	62	48	35	26	57	39
rcc00830	17	11	9	0	3	4
rcc00831	52	19	14	11	16	9
rcc00832	487	218	141	28	29	24
rcc00833	496	236	171	20	22	25
rcc00834	308	212	131	83	87	64
rcc00835	216	117	68	84	97	45
rcc00836	157	88	81	85	99	63
rcc00837	16	8	6	7	8	5
rcc00838	39	33	15	28	30	17
rcc00839	515	255	178	390	468	216
rcc00840	241	123	73	86	111	66
rcc00841	196	117	92	61	83	39
rcc00842	54	27	22	27	31	13
rcc00843	13	11	2	19	18	11
rcc00844	73	65	36	48	60	35
rcc00845	286	231	203	72	71	29
rcc00846	1624	892	685	990	1241	823
rcc00847	42	22	19	31	54	30
rcc00848	67	21	18	13	12	13
rcc00849	94	51	38	9	19	17
rcc00850	126	113	82	15	34	18
rcc00851	172	141	100	16	49	19
rcc00852	146	76	42	40	48	21
rcc00853	7	6	6	9	8	5
rcc00854	185	85	50	102	97	66
rcc00855	114	97	72	144	177	105
rcc00856	19	11	3	16	15	12
rcc00857	10	10	6	5	10	9
rcc00858	7	7	6	7	4	7
rcc00859	8	4	4	3	5	2
rcc00860	34	22	7	17	21	15
rcc00861	3	4	3	8	5	3
rcc00862	22	27	14	24	36	29
rcc00863	227	95	64	12	10	1
rcc00864	187	65	64	2	8	2
rcc00865	84	46	20	48	41	28
rcc00866	12	7	9	5	14	10
rcc00867	4	1	0	3	4	4
rcc00868	5	3	5	9	8	3
rcc00869	45	22	15	63	50	32
rcc00870	21	13	6	26	36	33
rcc00871	2762	2504	1743	5961	6660	4101
rcc00872	35	27	17	48	54	52
rcc00873	70	31	34	64	78	34
rcc00874	62	48	36	23	27	20
rcc00875	55	27	23	28	44	30
rcc00876	121	62	55	84	91	82
rcc00877	60	32	31	34	23	31
rcc00878	12	5	1	4	14	8
rcc00879	13	6	9	2	2	8
rcc00880	154	89	80	151	153	96
rcc00881	35	10	12	13	12	9
rcc00882	116	43	36	60	60	48
rcc00883	34	11	8	21	19	6
rcc00884	136	74	43	20	18	6
rcc00885	1	1	4	8	7	6
rcc00886	1	5	0	3	10	5
rcc00887	8	9	5	6	10	12
rcc00888	0	0	3	2	5	4
rcc00889	10	8	6	8	15	7
rcc00890	40	27	22	29	46	39
rcc00891	261	162	137	137	182	149
rcc00892	16	7	7	18	21	17
rcc00893	79	41	20	35	34	23
rcc00894	53	13	12	38	51	26
rcc00895	204	80	71	208	233	128
rcc00896	3	2	0	4	9	6
rcc00897	49	20	9	30	29	21
rcc00898	66	30	28	33	31	25
rcc00899	15	12	7	17	15	11
rcc00900	20	17	10	42	33	23
rcc00901	4222	3656	2572	2301	3877	1979
rcc00902	46	40	23	39	45	32
rcc00903	17	7	8	10	9	6
rcc00904	4	5	3	10	14	13
rcc00905	20	15	17	2	7	4
rcc00906	17	14	4	13	12	10
rcc00907	6	0	0	4	2	4
rcc00908	2625	1660	1437	760	766	577
rcc00909	37	16	11	9	19	12
rcc00910	3007	1745	1478	2775	2585	2062
rcc00911	400	215	169	50	113	61
rcc00912	341	248	170	96	121	82
rcc00913	1026	653	505	309	392	166
rcc00914	6	0	0	18	39	27
rcc00915	148	80	44	47	47	26
rcc00916	136	65	62	31	34	29
rcc00917	10	13	5	25	36	17
rcc00918	2	1	0	5	4	6
rcc00919	3	4	0	13	16	21
rcc00920	10	5	4	23	14	23
rcc00921	1	1	0	5	2	5
rcc00922	2	1	2	2	1	6
rcc00923	0	0	2	1	2	0
rcc00924	1	0	0	3	1	2
rcc00925	2	1	1	12	23	9
rcc00926	0	0	1	1	4	1
rcc00927	0	1	0	0	3	3
rcc00928	1	0	0	3	4	4
rcc00929	0	2	0	4	4	6
rcc00930	39	36	18	33	32	13
rcc00931	2	0	1	4	3	5
rcc00932	0	0	2	1	1	0
rcc00933	1	1	0	2	6	1
rcc00934	2	4	1	11	9	10
rcc00935	72	32	40	73	117	74
rcc00936	45	25	18	48	64	51
rcc00937	0	1	0	1	2	0
rcc00938	6	3	2	9	18	15
rcc00939	2	0	0	1	0	3
rcc00940	2	0	0	0	0	1
rcc00941	13	6	7	7	16	4
rcc00942	3	1	0	2	7	4
rcc00943	1	4	0	2	2	5
rcc00944	0	0	2	4	4	4
rcc00945	0	2	0	6	5	1
rcc00946	6	2	2	8	10	4
rcc00947	0	1	0	0	0	0
rcc00948	0	0	1	0	2	4
rcc00949	10	8	2	17	12	17
rcc00950	7	4	5	13	10	14
rcc00951	139	57	34	70	78	37
rcc00952	96	78	54	29	43	27
rcc00953	31	20	14	10	11	8
rcc00954	92	62	39	26	19	15
rcc00955	116	58	43	23	25	21
rcc00956	46	30	23	12	17	3
rcc00957	10	11	6	5	6	10
rcc00960	2	2	3	8	10	14
rcc00961	38	29	33	18	43	28
rcc00962	65	33	31	39	36	19
rcc00963	63	39	17	48	37	39
rcc00964	22	13	15	15	30	20
rcc00965	0	0	2	0	3	2
rcc00966	1	0	1	1	3	4
rcc00967	1	1	0	1	0	3
rcc00968	6	7	4	14	29	11
rcc00969	0	1	0	1	0	1
rcc00970	0	3	1	2	0	6
rcc00971	3	2	3	6	8	7
rcc00972	0	0	0	0	3	1
rcc00973	2	0	2	1	2	2
rcc00974	3	1	2	2	2	1
rcc00975	1	0	1	2	0	2
rcc00976	3	3	3	4	1	1
rcc00977	11	5	3	9	5	9
rcc00978	0	1	1	3	1	2
rcc00979	11	5	3	6	8	5
rcc00980	13	10	3	4	6	1
rcc00981	48	42	23	145	219	147
rcc00982	2	1	2	10	20	16
rcc00983	1	0	0	2	0	0
rcc00984	2	3	1	6	5	4
rcc00985	9	3	4	9	13	16
rcc00986	1	0	0	2	1	2
rcc00987	0	0	0	0	1	0
rcc00988	5	0	0	2	5	6
rcc00989	8	2	4	10	11	6
rcc00990	61	64	49	90	126	69
rcc00991	4	0	0	5	3	2
rcc00992	0	1	0	1	0	1
rcc00993	2	1	0	3	1	4
rcc00994	2	0	1	3	3	0
rcc00995	12	5	8	8	12	4
rcc00996	10	5	5	1	7	3
rcc00997	2	2	1	0	2	1
rcc00998	2	0	1	3	3	4
rcc00999	0	1	1	1	4	0
rcc01000	2	0	0	0	4	1
rcc01001	4	0	2	3	7	3
rcc01002	3	2	2	11	21	14
rcc01003	0	0	0	3	2	4
rcc01004	5	1	1	3	3	6
rcc01005	0	0	0	1	0	0
rcc01006	0	0	0	1	2	1
rcc01007	0	0	0	0	0	0
rcc01008	0	0	0	0	0	1
rcc01009	1	1	0	0	2	0
rcc01010	227	148	153	36	61	36
rcc01011	30	16	11	17	11	8
rcc01012	102	82	46	166	230	118
rcc01013	10	7	4	16	26	15
rcc01014	11	6	4	28	34	17
rcc01015	8	1	1	10	14	6
rcc01019	9	4	1	13	24	14
rcc01020	12	4	3	8	20	6
rcc01021	5	8	0	5	8	9
rcc01022	2	0	2	4	8	7
rcc01023	2	3	0	5	6	10
rcc01024	2	1	1	5	6	9
rcc01025	4	1	3	3	6	4
rcc01026	28	21	6	11	23	21
rcc01027	13	6	7	14	21	24
rcc01028	3	1	2	10	20	14
rcc01029	1	0	0	0	0	3
rcc01030	0	0	0	0	5	5
rcc01031	1	4	1	3	4	2
rcc01032	21	11	9	4	6	6
rcc01033	27	18	10	9	10	6
rcc01034	347	180	130	184	273	202
rcc01035	184	168	117	881	1133	758
rcc01036	8	1	2	34	70	59
rcc01037	34	21	15	281	470	365
rcc01038	171	131	93	3565	4547	2806
rcc01039	77	51	21	151	187	106
rcc01040	41	27	15	63	133	74
rcc01041	17	16	6	21	48	31
rcc01042	145	94	61	287	394	233
rcc01043	19	7	7	362	548	419
rcc01044	21	18	8	63	106	63
rcc01045	14	11	7	7	9	10
rcc01046	7	3	0	8	16	19
rcc01047	29	14	8	27	41	29
rcc01048	4	0	2	43	80	57
rcc01049	8	6	6	18	39	22
rcc01050	1	1	0	11	13	10
rcc01051	19	15	14	15	12	9
rcc01052	0	2	1	4	5	0
rcc01053	8	5	2	9	4	2
rcc01054	8	11	5	6	7	3
rcc01055	4	2	2	3	1	1
rcc01056	12	5	5	5	8	1
rcc01057	3	2	1	1	4	1
rcc01058	11	9	2	7	6	6
rcc01059	8	4	2	2	2	6
rcc01060	1	1	0	4	0	1
rcc01061	6	4	3	6	4	5
rcc01062	0	3	2	4	1	2
rcc01063	27	16	10	25	15	19
rcc01064	104	67	42	42	23	22
rcc01065	36	46	25	23	35	10
rcc01066	56	46	25	33	20	9
rcc01067	132	80	64	69	34	29
rcc01068	5	3	4	3	5	7
rcc01069	0	0	0	0	0	0
rcc01070	6	6	4	2	5	0
rcc01071	12	19	6	17	14	4
rcc01072	29	25	11	38	31	29
rcc01073	215	201	150	63	20	19
rcc01074	0	0	0	0	1	0
rcc01075	33	22	24	25	17	18
rcc01076	21	10	8	13	9	8
rcc01077	13	8	7	32	41	24
rcc01078	16	5	3	9	17	8
rcc01079	0	1	1	4	3	1
rcc01080	9	6	8	11	11	8
rcc01081	90	58	53	85	134	76
rcc01082	47	18	10	19	25	21
rcc01083	31	24	21	9	21	9
rcc01084	44	19	13	11	8	10
rcc01085	80	39	37	18	25	11
rcc01086	92	67	46	20	18	15
rcc01087	6	6	1	8	11	6
rcc01088	62	44	38	53	57	47
rcc01089	127	67	59	124	130	76
rcc01090	29	16	2	23	20	14
rcc01091	11	2	7	6	11	5
rcc01092	16	9	14	14	18	10
rcc01093	22	25	15	12	18	14
rcc01094	4	7	2	13	8	13
rcc01095	12	3	2	16	11	13
rcc01096	100	55	59	123	163	108
rcc01097	8	0	2	12	12	12
rcc01099	5	2	0	5	6	1
rcc01100	0	0	0	2	3	1
rcc01101	8	1	2	10	11	8
rcc01102	7	3	3	2	5	2
rcc01103	0	3	0	1	2	2
rcc01104	0	1	0	1	5	3
rcc01105	0	0	0	2	3	3
rcc01107	35	20	20	25	41	22
rcc01108	18	23	12	13	8	16
rcc01109	146	118	78	184	210	113
rcc01110	78	58	33	93	118	77
rcc01111	106	58	31	3472	4154	3225
rcc01112	52	34	11	1558	2219	1566
rcc01113	9	10	5	14	27	22
rcc01114	317	181	158	177	192	125
rcc01115	140	74	58	91	104	54
rcc01116	66	34	41	193	239	152
rcc01117	25	21	16	34	80	28
rcc01118	51	37	20	45	44	20
rcc01119	22	20	8	28	24	26
rcc01120	1697	868	725	1358	1846	1293
rcc01121	2	5	2	3	4	4
rcc01122	32	19	8	9	7	4
rcc01123	11	4	4	8	6	2
rcc01124	119	81	56	20	25	25
rcc01125	912	479	372	33	35	10
rcc01126	109	55	49	38	32	19
rcc01127	119	50	48	37	42	25
rcc01128	30	17	12	7	9	6
rcc01129	161	93	61	103	104	71
rcc01130	1	1	3	12	8	7
rcc01131	16	6	5	21	13	7
rcc01132	46	36	20	42	48	36
rcc01133	28	11	9	9	7	9
rcc01134	7	6	7	11	20	12
rcc01135	12	11	7	9	10	9
rcc01136	29	10	9	12	15	7
rcc01137	20	12	9	10	15	10
rcc01138	9	8	4	6	3	0
rcc01139	50	31	20	9	19	7
rcc01140	14	20	12	12	7	7
rcc01141	91	37	29	33	33	23
rcc01142	57	36	29	187	203	122
rcc01143	88	37	24	82	110	35
rcc01144	513	246	191	504	581	410
rcc01145	33	21	12	14	35	16
rcc01146	19	6	3	5	15	9
rcc01147	21	14	3	8	5	1
rcc01148	42	34	31	18	16	16
rcc01149	11	14	10	42	47	23
rcc01150	37	36	26	26	16	24
rcc01151	16	12	6	11	24	24
rcc01152	6	4	3	8	11	8
rcc01153	23	16	17	18	25	20
rcc01154	7	6	4	8	10	7
rcc01155	113	83	54	185	209	168
rcc01156	7543	7886	5822	3444	6438	5284
rcc01157	3319	3610	2913	1105	2084	1376
rcc01158	579	650	623	281	501	286
rcc01159	211	177	133	88	143	46
rcc01160	690	459	414	346	536	337
rcc01161	94	59	42	39	73	37
rcc01162	136	88	60	54	60	37
rcc01163	244	183	121	78	121	81
rcc01164	27	23	19	12	14	6
rcc01165	334	208	149	179	157	113
rcc01166	9	12	8	7	12	11
rcc01167	51	30	11	62	91	78
rcc01168	26	26	12	43	40	39
rcc01169	67	37	34	30	51	31
rcc01170	0	0	0	1	1	0
rcc01171	32	22	20	12	31	16
rcc01172	441	230	177	20	20	15
rcc01173	222	106	85	42	45	20
rcc01174	21	11	7	11	14	10
rcc01175	5	3	2	6	6	11
rcc01176	12	6	10	8	9	10
rcc01177	18	13	12	21	19	18
rcc01178	32	51	32	75	87	61
rcc01179	87	46	40	151	150	94
rcc01180	72	52	35	79	89	69
rcc01181	39	47	31	88	91	53
rcc01182	23	10	3	14	16	18
rcc01183	27	20	17	11	19	7
rcc01184	29	27	21	170	200	79
rcc01185	48	39	29	44	40	26
rcc01186	7	2	1	17	9	23
rcc01187	2	0	0	9	6	5
rcc01188	3	3	1	5	10	11
rcc01189	0	0	0	4	3	6
rcc01190	1	1	2	8	11	4
rcc01191	6	0	2	7	6	4
rcc01192	3	6	2	6	5	5
rcc01193	0	1	0	3	3	1
rcc01194	3	0	0	2	5	4
rcc01195	9	11	7	24	21	15
rcc01197	2	1	0	2	8	7
rcc01198	1	0	0	5	12	5
rcc01199	1	1	0	4	7	7
rcc01200	1	0	0	4	5	3
rcc01201	9	4	1	5	7	5
rcc01202	1	1	3	5	11	4
rcc01203	359	218	139	222	253	190
rcc01204	44	21	21	26	28	17
rcc01205	26	9	10	13	10	11
rcc01206	5	2	3	5	0	3
rcc01207	264	108	62	26	40	16
rcc01208	284	189	135	262	288	217
rcc01209	170	116	76	211	290	159
rcc01210	24	19	13	26	20	22
rcc01211	20	12	10	16	23	6
rcc01212	210	90	55	114	169	80
rcc01213	31	19	17	26	36	22
rcc01214	793	341	283	275	336	191
rcc01215	8	2	3	2	1	2
rcc01216	0	0	1	4	3	5
rcc01217	6	4	3	6	5	4
rcc01218	3	2	0	1	3	3
rcc01219	6	3	1	2	5	5
rcc01220	44	25	16	25	29	23
rcc01221	24	22	16	18	7	3
rcc01222	5	3	2	3	2	0
rcc01223	5	4	1	8	2	6
rcc01224	6	5	0	4	2	2
rcc01225	1	0	0	0	0	1
rcc01226	7	5	5	4	11	5
rcc01227	8	2	4	11	17	11
rcc01228	7	0	2	10	11	7
rcc01229	0	3	0	3	3	3
rcc01230	4	3	2	9	7	4
rcc01231	145	102	69	152	172	131
rcc01232	71	51	25	39	64	51
rcc01233	151	91	68	41	49	32
rcc01234	18	17	11	23	33	8
rcc01235	4	2	1	10	26	13
rcc01236	5	3	3	2	9	9
rcc01237	7	7	2	20	24	20
rcc01238	41	13	11	29	40	22
rcc01239	20	15	16	42	76	47
rcc01240	1735	1070	768	136	170	67
rcc01241	58	33	22	27	24	18
rcc01242	24	14	14	19	27	21
rcc01243	385	211	164	159	224	109
rcc01244	4048	2751	2193	1058	1284	775
rcc01245	434	178	152	149	146	81
rcc01246	450	272	215	113	145	101
rcc01247	11	3	2	4	6	7
rcc01248	18	5	4	4	3	4
rcc01249	11	3	4	13	13	9
rcc01250	16	3	3	6	7	6
rcc01251	18	7	8	10	13	8
rcc01252	218	143	74	152	154	106
rcc01253	213	112	85	121	146	80
rcc01254	35	19	13	24	23	15
rcc01255	1	0	0	2	4	1
rcc01256	2	2	0	1	5	4
rcc01257	1	2	1	1	2	2
rcc01258	4	4	5	8	24	25
rcc01259	6	2	0	1	10	11
rcc01260	71	30	19	40	51	18
rcc01261	250	150	87	53	64	47
rcc01262	11	7	3	9	14	7
rcc01263	61	61	47	65	72	51
rcc01264	15	13	1	6	10	2
rcc01267	1	3	0	4	6	2
rcc01268	5	5	1	6	8	8
rcc01269	11	5	6	13	25	7
rcc01270	0	1	0	0	0	1
rcc01271	61	22	23	35	33	25
rcc01272	135	89	79	112	164	91
rcc01273	83	41	25	28	33	19
rcc01274	299	251	224	67	102	48
rcc01275	22	18	10	6	8	8
rcc01276	172	114	94	58	90	54
rcc01277	82	57	52	54	77	25
rcc01278	51	35	44	35	47	36
rcc01279	3	2	0	3	10	5
rcc01280	1	0	1	4	2	3
rcc01281	5	1	0	6	2	4
rcc01282	9	6	1	10	21	15
rcc01283	0	0	0	3	5	2
rcc01284	7	1	5	13	14	7
rcc01285	21	11	8	22	31	11
rcc01286	23	17	14	34	35	37
rcc01287	12	5	5	11	12	10
rcc01288	7	2	4	18	20	23
rcc01289	33	20	7	23	32	30
rcc01290	49	27	15	31	32	31
rcc01291	41	23	10	18	33	16
rcc01292	10	7	4	10	9	9
rcc01293	15	7	3	13	17	10
rcc01294	72	36	31	28	36	29
rcc01298	3	1	2	9	11	10
rcc01299	9	11	7	18	27	18
rcc01300	65	34	33	44	52	43
rcc01301	25	15	14	17	30	19
rcc01302	54	21	24	32	36	27
rcc01303	64	38	15	20	29	11
rcc01304	12	7	10	4	3	8
rcc01305	4	10	7	9	7	7
rcc01306	9	5	5	7	13	11
rcc01307	170	134	91	64	80	70
rcc01309	22	19	19	12	15	15
rcc01310	2	1	2	0	3	0
rcc01311	2	4	2	10	11	7
rcc01312	5	4	3	8	10	3
rcc01313	16	11	16	8	22	14
rcc01314	124	74	60	142	160	76
rcc01315	152	92	49	131	179	89
rcc01316	31	12	8	17	23	19
rcc01317	2	2	2	10	7	9
rcc01318	55	54	35	75	99	79
rcc01319	157	146	104	45	110	151
rcc01320	21	17	12	13	20	16
rcc01321	12	7	6	12	7	3
rcc01323	7	8	4	8	18	13
rcc01324	22	22	6	31	32	16
rcc01325	39	21	4	10	11	9
rcc01326	20	6	10	14	19	8
rcc01327	14	12	5	3	11	7
rcc01328	37	13	10	34	38	12
rcc01329	28	14	10	10	16	10
rcc01330	1	2	1	1	0	0
rcc01333	2	1	0	2	2	2
rcc01334	1	3	0	2	5	2
rcc01335	7	6	6	20	23	22
rcc01336	8	6	5	8	19	18
rcc01337	24	10	13	14	23	15
rcc01338	8	3	5	4	5	3
rcc01339	1	1	0	1	2	0
rcc01340	8	7	2	3	6	2
rcc01341	6	4	2	10	8	5
rcc01342	5	6	3	18	19	18
rcc01343	4	0	1	8	12	3
rcc01345	2	3	1	7	4	4
rcc01347	11	13	6	19	23	18
rcc01348	14	9	8	11	17	10
rcc01349	9	9	7	26	36	21
rcc01350	73	56	14	29	31	25
rcc01351	27	15	16	8	14	3
rcc01352	38	23	19	14	4	5
rcc01353	141	111	71	66	48	46
rcc01354	72	39	28	37	24	12
rcc01355	572	371	291	170	108	74
rcc01356	62	75	38	16	26	18
rcc01357	101	94	57	29	22	17
rcc01358	31	45	29	24	20	18
rcc01359	50	34	22	45	49	27
rcc01360	15	11	8	27	37	27
rcc01361	31	23	14	50	42	30
rcc01362	16	14	6	12	20	16
rcc01363	1407	679	552	109	108	75
rcc01364	119	109	66	172	226	165
rcc01365	37	32	23	28	36	43
rcc01366	72	44	34	30	39	27
rcc01367	87	95	49	68	103	54
rcc01368	474	360	216	383	340	237
rcc01369	2234	1455	1194	681	728	462
rcc01370	75	37	15	56	47	40
rcc01371	78	45	40	42	36	33
rcc01372	90	35	30	22	21	15
rcc01373	8	7	2	5	11	8
rcc01374	11	5	5	6	8	9
rcc01375	80	39	34	38	36	30
rcc01376	900	725	545	386	530	273
rcc01377	193	117	98	134	146	113
rcc01378	768	550	436	297	390	306
rcc01379	751	529	436	291	425	247
rcc01380	290	147	125	335	406	244
rcc01381	91	38	24	81	91	71
rcc01382	5921	3820	3411	5173	5682	3542
rcc01383	66	43	19	56	43	26
rcc01384	71	48	25	69	80	60
rcc01385	69	39	34	54	58	37
rcc01386	0	0	1	1	1	2
rcc01387	4	5	2	7	5	8
rcc01388	30	20	12	31	32	21
rcc01389	15	10	1	12	14	15
rcc01390	11	8	4	12	17	14
rcc01391	15	6	5	9	15	7
rcc01392	10	11	6	11	10	13
rcc01393	7	5	6	6	12	8
rcc01394	1	3	0	3	2	6
rcc01395	6	0	3	4	9	3
rcc01396	22	16	4	7	15	11
rcc01397	2	0	1	2	8	4
rcc01398	0	2	0	4	1	5
rcc01399	2	0	0	8	5	4
rcc01400	7	6	8	3	18	6
rcc01401	4	9	3	12	10	10
rcc01402	92	40	32	40	40	23
rcc01403	50	25	19	6	13	12
rcc01404	30	12	5	12	6	8
rcc01405	34	24	13	12	5	4
rcc01406	6	2	1	2	4	2
rcc01407	1	0	0	1	1	0
rcc01408	3	0	0	2	0	2
rcc01409	5	1	6	2	6	2
rcc01410	13	9	7	8	26	13
rcc01412	1	3	0	4	0	3
rcc01413	3	1	1	1	6	5
rcc01414	0	1	2	1	3	1
rcc01415	26	7	5	10	13	3
rcc01416	4	1	3	4	3	2
rcc01417	0	0	0	4	1	2
rcc01418	6	10	2	13	15	12
rcc01419	1	0	3	3	4	5
rcc01420	1	1	0	4	8	1
rcc01421	2	1	0	8	7	7
rcc01422	1	1	2	3	3	2
rcc01423	2212	1831	1534	1228	1148	726
rcc01424	3	2	0	9	15	15
rcc01425	12	8	2	47	60	49
rcc01426	5	0	2	5	18	14
rcc01427	4	4	2	12	17	13
rcc01428	2	5	2	4	10	10
rcc01429	9	2	3	9	15	16
rcc01430	5	3	2	6	10	9
rcc01431	5	3	2	12	24	12
rcc01432	22	11	8	38	62	34
rcc01433	8	10	8	14	23	23
rcc01434	6	3	1	20	18	7
rcc01435	1	7	2	5	7	8
rcc01436	10	4	1	8	10	7
rcc01437	6	4	2	7	4	6
rcc01438	5	3	4	5	9	5
rcc01439	58	25	14	92	128	94
rcc01440	63	34	22	91	139	117
rcc01441	14	7	10	22	36	29
rcc01442	5	1	4	23	23	24
rcc01443	7	6	3	33	31	34
rcc01444	17	12	5	91	127	97
rcc01445	9	7	4	42	80	52
rcc01446	252	170	138	259	278	164
rcc01447	2393	1265	911	176	264	209
rcc01448	306	172	114	168	201	97
rcc01449	183	147	89	119	151	95
rcc01450	69	33	18	14	25	23
rcc01451	3	5	0	12	12	9
rcc01452	42	33	25	33	48	45
rcc01453	90	52	36	118	139	108
rcc01454	39	23	22	17	34	23
rcc01455	92	64	58	68	68	72
rcc01456	17	3	7	13	16	12
rcc01457	6	7	4	11	15	12
rcc01458	277	119	79	41	33	14
rcc01459	111	62	40	26	22	14
rcc01460	193	92	83	24	32	35
rcc01461	17	17	17	6	11	9
rcc01462	1011	385	297	330	388	243
rcc01463	365	306	268	84	157	62
rcc01464	320	226	194	59	109	39
rcc01465	87	31	28	24	39	32
rcc01466	93	60	43	81	72	53
rcc01467	12	4	3	12	18	8
rcc01468	6	3	4	17	20	13
rcc01469	12	6	6	13	23	15
rcc01470	23	6	11	10	11	13
rcc01471	17	6	10	7	8	8
rcc01472	9	7	7	6	6	7
rcc01473	8	6	4	16	14	5
rcc01474	2	1	0	10	12	7
rcc01475	1	1	1	9	11	11
rcc01476	0	1	0	0	3	2
rcc01477	3	1	0	7	5	9
rcc01478	56	42	30	70	68	68
rcc01479	18	5	7	10	5	6
rcc01480	9	4	6	7	16	13
rcc01481	30	23	17	16	17	9
rcc01482	55	21	21	25	24	17
rcc01483	251	169	128	33	55	37
rcc01484	509	402	309	59	77	52
rcc01485	128	57	46	75	94	56
rcc01486	9	5	1	7	7	7
rcc01487	13	5	2	10	8	9
rcc01488	25	14	9	16	23	10
rcc01489	37	15	18	2	6	2
rcc01490	144	86	61	94	104	63
rcc01491	108	53	31	75	116	50
rcc01492	15	20	8	209	190	117
rcc01493	1118	1136	893	1508	1726	1462
rcc01494	107	46	40	49	72	34
rcc01495	6932	7387	6131	1357	2817	2487
rcc01496	75	90	77	31	43	28
rcc01497	6	5	7	4	8	6
rcc01498	22	10	11	13	34	25
rcc01499	43	31	14	22	20	14
rcc01500	279	141	92	79	102	75
rcc01501	93	40	25	23	36	22
rcc01502	40	21	13	14	9	12
rcc01503	30	11	9	13	10	9
rcc01504	55	36	25	11	20	14
rcc01505	16	26	6	14	13	25
rcc01506	224	152	82	127	138	84
rcc01507	106	77	44	115	118	96
rcc01508	14	19	14	23	39	29
rcc01509	14	8	4	9	12	9
rcc01510	10	8	0	18	9	11
rcc01511	22	17	8	65	64	62
rcc01512	39	25	10	116	120	77
rcc01513	26	13	8	55	72	56
rcc01514	42	24	29	28	53	30
rcc01515	19	12	7	25	15	12
rcc01516	26	17	8	17	18	19
rcc01517	75	33	42	54	51	43
rcc01518	34	30	13	21	31	22
rcc01519	59	42	21	74	65	49
rcc01520	238	147	109	176	235	126
rcc01521	301	222	164	143	202	120
rcc01522	831	653	435	171	251	124
rcc01523	432	394	286	187	202	156
rcc01524	32	23	15	23	32	27
rcc01525	13	18	17	10	11	12
rcc01526	105	58	34	28	46	33
rcc01527	505	322	228	119	152	93
rcc01528	48	28	21	8	10	7
rcc01529	230	145	107	46	45	42
rcc01530	76	38	33	9	24	9
rcc01531	57	44	33	11	21	8
rcc01532	64	59	44	12	11	9
rcc01533	133	85	54	26	23	16
rcc01534	138	91	71	22	30	24
rcc01535	1017	702	582	139	185	110
rcc01536	799	537	519	81	124	73
rcc01537	854	604	520	92	145	86
rcc01538	5	12	4	8	5	1
rcc01539	27	19	19	8	17	10
rcc01540	306	157	142	88	110	77
rcc01541	68	67	29	52	82	38
rcc01542	523	273	209	12	15	13
rcc01543	463	190	135	24	21	24
rcc01544	146	78	57	43	34	31
rcc01545	343	201	154	104	118	124
rcc01546	626	447	374	188	173	105
rcc01547	92	51	35	22	28	22
rcc01548	4	1	2	7	9	1
rcc01549	103	49	40	57	87	48
rcc01550	174	107	52	98	121	67
rcc01551	88	36	26	330	368	285
rcc01552	237	134	114	115	166	117
rcc01553	32	23	14	17	23	12
rcc01554	35	29	26	65	27	27
rcc01555	97	52	46	457	550	354
rcc01556	89	67	28	427	517	294
rcc01557	14	4	13	12	23	12
rcc01558	155	65	51	87	112	58
rcc01559	47	15	13	24	37	24
rcc01560	45	38	39	84	107	97
rcc01561	120	133	83	57	88	65
rcc01562	13	9	5	5	10	15
rcc01563	8	4	2	7	8	10
rcc01564	6	5	4	7	25	10
rcc01565	64	33	20	52	41	36
rcc01566	6	3	4	7	11	11
rcc01567	4	2	2	6	7	4
rcc01568	3	2	1	1	2	0
rcc01569	22	8	8	23	19	5
rcc01570	38	25	23	12	10	9
rcc01571	24	12	6	8	12	14
rcc01572	34	16	3	9	12	6
rcc01573	16	6	3	3	12	8
rcc01574	25	6	11	22	26	18
rcc01575	121	69	57	196	254	160
rcc01576	54	18	20	19	15	9
rcc01577	19	11	10	16	19	13
rcc01578	198	99	78	134	120	102
rcc01579	254	250	154	570	772	584
rcc01580	146	105	72	213	336	206
rcc01581	162	132	103	137	208	162
rcc01582	12	4	7	13	11	10
rcc01583	51	35	22	38	50	24
rcc01584	66	40	39	50	44	21
rcc01585	70	46	45	54	55	46
rcc01586	120	66	45	90	110	96
rcc01587	59	37	23	45	60	33
rcc01588	90	69	38	65	69	72
rcc01589	42	23	15	264	276	153
rcc01590	100	57	42	32	29	21
rcc01591	85	44	36	211	364	209
rcc01592	46	46	30	212	244	243
rcc01593	107	87	56	500	725	477
rcc01594	810	587	422	2458	3272	2182
rcc01595	172	57	23	266	323	152
rcc01596	354	94	53	687	802	604
rcc01597	9	5	4	7	4	8
rcc01598	114	51	40	48	49	37
rcc01599	120	93	48	154	184	134
rcc01600	312	197	125	374	455	300
rcc01601	41	24	20	162	228	157
rcc01602	6	3	1	6	14	9
rcc01603	17	12	10	44	48	46
rcc01604	6	2	1	4	7	13
rcc01605	12	5	7	4	6	3
rcc01606	25	14	3	9	6	6
rcc01607	11	4	6	18	25	9
rcc01608	71	41	25	25	36	13
rcc01609	144	86	66	41	71	42
rcc01610	49	24	21	30	31	26
rcc01611	16	8	11	25	22	19
rcc01612	53	25	14	26	31	18
rcc01613	172	95	78	133	160	108
rcc01614	78	42	38	74	64	41
rcc01615	4	0	2	9	15	10
rcc01616	1	2	0	7	6	0
rcc01617	35	21	15	45	75	34
rcc01618	20	7	4	31	29	12
rcc01619	99	69	50	34	38	28
rcc01620	360	213	139	298	423	206
rcc01621	211	214	133	85	59	41
rcc01622	59	35	24	35	33	20
rcc01623	27	11	8	17	27	15
rcc01624	0	6	1	7	8	7
rcc01625	69	35	18	22	17	10
rcc01626	118	40	27	27	52	28
rcc01627	44	24	16	15	12	8
rcc01628	30	17	14	12	16	10
rcc01629	110	55	43	12	17	8
rcc01630	177	92	73	41	41	25
rcc01631	40	32	21	20	27	19
rcc01632	561	241	170	327	337	191
rcc01633	138	78	45	41	89	48
rcc01634	48	26	14	19	24	15
rcc01635	30	23	21	18	21	15
rcc01636	10	7	5	3	11	7
rcc01637	9	2	2	2	7	9
rcc01638	16	5	3	5	12	5
rcc01639	5	3	3	7	12	6
rcc01640	7	7	8	3	9	7
rcc01641	47	22	12	13	25	18
rcc01642	120	73	70	52	70	54
rcc01643	177	134	76	62	69	41
rcc01644	3	4	1	16	23	23
rcc01645	0	3	1	3	3	2
rcc01646	2	1	1	4	7	2
rcc01647	2	3	0	8	5	10
rcc01648	2	1	0	1	6	5
rcc01649	2	2	0	1	3	3
rcc01650	3	1	3	3	8	8
rcc01651	4	1	1	3	7	6
rcc01652	0	2	0	4	0	4
rcc01653	3	2	1	4	12	4
rcc01654	2	1	0	7	10	8
rcc01655	0	2	0	6	6	4
rcc01656	21	18	10	11	13	16
rcc01657	42	38	22	35	38	32
rcc01658	8	8	6	17	29	14
rcc01659	63	38	34	38	33	39
rcc01660	83	43	36	43	38	38
rcc01661	53	40	30	68	87	28
rcc01662	72	55	33	30	32	6
rcc01663	577	417	255	1151	1329	744
rcc01664	35	24	13	79	68	47
rcc01665	25	12	12	19	32	22
rcc01666	16	10	12	98	105	63
rcc01667	33	23	7	19	20	14
rcc01668	4	2	2	4	5	5
rcc01669	31	14	8	15	20	10
rcc01670	7	3	1	8	8	5
rcc01671	69	82	44	33	23	17
rcc01672	8	6	2	6	13	8
rcc01673	78	33	32	21	18	10
rcc01674	772	331	239	351	344	187
rcc01675	181	102	64	27	27	17
rcc01676	176	68	61	13	19	21
rcc01677	22	11	7	3	2	0
rcc01678	85	29	32	15	23	5
rcc01679	4	2	4	3	7	11
rcc01680	102	45	44	56	68	36
rcc01681	131	80	52	33	57	32
rcc01682	3	3	1	9	9	6
rcc01683	8	9	7	23	30	23
rcc01684	4	5	1	5	18	8
rcc01685	1	0	4	0	2	0
rcc01686	6	2	3	4	9	3
rcc01687	21	15	16	19	21	19
rcc01688	7	2	2	5	3	15
rcc01689	1	0	0	1	0	3
rcc01690	0	2	1	3	4	2
rcc01691	5	0	2	3	3	2
rcc01692	0	0	0	2	0	3
rcc01693	1	1	2	0	1	0
rcc01694	0	2	2	3	3	4
rcc01695	5	4	2	3	4	6
rcc01696	1	2	2	7	9	4
rcc01697	0	3	3	3	2	6
rcc01698	14	10	10	30	27	20
rcc01699	0	1	0	2	3	2
rcc01700	112	67	67	148	177	137
rcc01701	10	4	7	38	38	29
rcc01702	12	5	4	7	16	10
rcc01703	341	188	137	18	34	14
rcc01704	309	94	78	29	26	18
rcc01705	115	33	30	8	15	16
rcc01706	27	16	17	21	22	9
rcc01707	285	119	97	43	53	23
rcc01708	879	531	376	130	167	86
rcc01709	226	115	93	48	50	35
rcc01710	304	164	152	66	79	53
rcc01711	226	121	81	57	71	34
rcc01712	42	27	19	19	16	14
rcc01713	3	0	2	7	12	10
rcc01714	9	7	5	7	13	6
rcc01715	357	149	111	146	141	75
rcc01716	6	3	2	13	12	5
rcc01717	33	38	19	61	82	62
rcc01718	67	28	17	105	156	100
rcc01719	32	12	11	15	25	12
rcc01720	332	119	112	24	31	16
rcc01721	13	11	14	51	71	25
rcc01722	12	3	5	7	16	7
rcc01723	101	56	43	348	242	236
rcc01724	101	71	51	88	87	45
rcc01725	300	241	191	134	133	103
rcc01726	169	128	86	78	70	52
rcc01727	107	106	76	107	190	151
rcc01728	461	839	752	290	487	381
rcc01729	2706	2648	1970	1283	2402	2274
rcc01730	409	260	228	92	117	71
rcc01731	296	184	141	98	105	62
rcc01732	171	115	78	98	105	85
rcc01733	63	49	38	25	41	42
rcc01734	25	9	7	4	10	5
rcc01735	59	45	33	24	31	29
rcc01736	20	15	6	9	22	4
rcc01737	7	4	3	7	5	5
rcc01738	23	16	19	82	55	46
rcc01739	931	700	496	196	237	180
rcc01740	55	36	13	24	26	16
rcc01741	69	38	28	63	110	75
rcc01742	13	6	3	20	18	12
rcc01743	87	44	43	18	29	9
rcc01744	11	13	4	10	11	7
rcc01745	44	26	21	25	39	28
rcc01746	5	4	2	4	5	6
rcc01747	29	12	17	19	19	14
rcc01748	24	14	11	16	21	25
rcc01749	213	133	91	208	256	169
rcc01750	7	8	2	9	11	7
rcc01751	138	108	97	167	197	108
rcc01752	482	199	144	95	105	60
rcc01753	52	25	10	8	6	5
rcc01754	202	130	80	363	366	217
rcc01755	36	19	11	19	28	21
rcc01756	131	63	30	41	44	30
rcc01757	21	6	7	2	6	2
rcc01758	126	84	65	49	20	36
rcc01759	47	31	24	9	16	9
rcc01760	28	20	13	8	3	2
rcc01761	84	72	49	14	20	14
rcc01762	50	29	25	11	10	8
rcc01763	196	116	83	42	34	25
rcc01764	147	94	55	17	18	11
rcc01765	656	547	373	153	113	88
rcc01766	120	118	74	19	21	6
rcc01767	198	161	93	43	17	6
rcc01768	33	12	7	8	13	7
rcc01769	14	16	15	10	13	10
rcc01770	20	18	9	6	8	5
rcc01771	548	392	337	129	91	60
rcc01772	139	72	72	19	15	18
rcc01773	90	67	40	15	19	11
rcc01774	184	117	83	27	28	12
rcc01775	99	75	61	13	11	11
rcc01776	61	38	35	44	56	46
rcc01777	23	5	6	19	22	16
rcc01778	12	3	3	7	18	7
rcc01779	35	19	13	36	30	17
rcc01780	147	126	85	76	103	58
rcc01781	120	44	36	22	18	3
rcc01782	326	116	87	45	41	27
rcc01783	420	180	116	42	40	32
rcc01784	37	19	22	0	4	4
rcc01785	17	8	2	3	0	5
rcc01786	15	6	4	5	8	10
rcc01787	174	114	79	72	115	70
rcc01788	7	4	1	4	1	2
rcc01789	62	48	38	17	44	22
rcc01790	21	21	14	15	19	14
rcc01791	3	5	3	4	7	6
rcc01792	9	5	0	4	11	6
rcc01793	4	3	3	1	0	1
rcc01794	20	17	13	7	3	5
rcc01795	172	75	49	34	43	27
rcc01796	24	8	6	10	12	16
rcc01797	24	13	1	6	10	8
rcc01798	53	35	20	9	16	8
rcc01799	67	36	32	69	98	69
rcc01800	129	66	47	76	107	62
rcc01801	68	42	20	33	46	27
rcc01802	31	15	11	15	18	16
rcc01803	68	25	12	17	27	24
rcc01804	32	22	14	14	21	20
rcc01805	62	44	43	41	44	32
rcc01806	29	8	12	32	41	15
rcc01807	515	382	275	924	1265	559
rcc01808	134	53	52	34	35	25
rcc01809	27	13	13	6	9	12
rcc01810	132	46	40	40	35	31
rcc01811	21	11	5	10	11	10
rcc01812	33	10	7	3	15	9
rcc01813	45	27	22	22	18	24
rcc01814	73	40	30	47	57	26
rcc01815	5	2	2	6	6	4
rcc01816	73	46	36	65	85	64
rcc01817	140	83	62	47	44	33
rcc01818	91	41	17	27	34	19
rcc01819	65	22	13	16	30	15
rcc01820	29	20	17	15	17	11
rcc01821	1252	657	575	22	17	12
rcc01822	862	447	352	11	15	8
rcc01823	81	63	49	56	76	49
rcc01824	58	29	18	14	26	16
rcc01825	19	12	11	10	22	9
rcc01826	29	9	12	12	19	11
rcc01827	48	42	32	34	53	27
rcc01828	297	223	171	99	185	110
rcc01829	2721	1945	1554	551	987	633
rcc01830	1008	656	543	168	281	141
rcc01831	564	326	264	132	175	92
rcc01832	1040	621	477	151	233	161
rcc01833	402	171	178	136	183	100
rcc01834	225	138	110	53	73	40
rcc01835	13	5	3	10	17	9
rcc01836	126	58	43	34	30	18
rcc01837	536	336	275	62	104	60
rcc01838	75	54	51	33	39	20
rcc01839	279	163	139	54	61	39
rcc01840	375	220	178	59	68	50
rcc01841	267	157	110	75	78	47
rcc01842	189	89	53	107	128	70
rcc01843	131	64	66	114	142	91
rcc01844	51	42	27	39	44	30
rcc01845	69	59	40	113	148	78
rcc01846	13	6	10	11	14	11
rcc01847	17	11	8	10	12	8
rcc01848	32	10	14	14	14	10
rcc01849	784	633	555	1022	1177	655
rcc01850	95	65	33	14	21	17
rcc01851	31	18	16	12	12	11
rcc01852	2595	1635	1200	551	689	372
rcc01853	64	25	17	9	9	4
rcc01854	17	13	11	7	5	1
rcc01855	18	18	6	2	7	4
rcc01856	93	53	39	8	13	6
rcc01857	269	167	112	14	27	14
rcc01858	91	35	26	31	33	27
rcc01859	28	24	7	13	7	3
rcc01860	7	2	0	3	4	3
rcc01861	63	40	31	65	86	45
rcc01862	26	16	7	14	32	9
rcc01863	47	26	13	27	33	14
rcc01864	39	30	12	34	40	29
rcc01865	5	5	4	16	27	16
rcc01866	1	1	0	5	5	2
rcc01867	19	24	12	22	27	20
rcc01868	0	0	0	0	0	1
rcc01869	134	55	56	76	100	60
rcc01870	15	10	7	7	21	6
rcc01871	20	11	16	18	14	11
rcc01872	150	114	89	97	90	67
rcc01873	27	16	8	40	51	20
rcc01874	391	212	171	241	245	167
rcc01875	80	57	30	20	23	16
rcc01876	46	26	10	11	17	11
rcc01877	90	44	52	10	18	11
rcc01878	227	125	85	44	47	33
rcc01879	153	98	58	32	63	26
rcc01880	59	36	31	43	58	42
rcc01881	218	134	94	149	189	114
rcc01882	56	15	18	20	35	21
rcc01883	83	64	40	23	25	13
rcc01884	34	22	11	11	22	12
rcc01885	2	2	0	2	1	0
rcc01886	2	1	1	4	2	4
rcc01887	292	175	124	178	210	105
rcc01888	12	7	7	32	35	31
rcc01889	2	0	4	4	7	5
rcc01890	1	0	0	15	15	7
rcc01891	1	3	0	8	9	5
rcc01892	56	33	23	34	50	23
rcc01893	184	77	75	51	60	45
rcc01894	132	33	30	34	46	31
rcc01895	108	47	37	29	25	22
rcc01896	31	15	17	13	11	11
rcc01897	241	177	181	65	52	62
rcc01898	26	13	15	9	12	11
rcc01899	79	86	64	113	128	90
rcc01900	2151	1406	1064	279	271	189
rcc01901	43	33	16	35	46	19
rcc01902	2	1	2	1	5	2
rcc01903	9	3	3	16	13	6
rcc01904	7	1	0	2	5	3
rcc01905	2	2	3	3	4	3
rcc01906	18	10	11	15	13	16
rcc01907	35	14	19	18	27	12
rcc01908	13	9	2	5	10	6
rcc01909	108	55	31	21	18	5
rcc01910	50	13	7	5	10	7
rcc01911	84	42	28	25	21	14
rcc01912	102	57	41	59	78	33
rcc01913	213	131	94	85	108	81
rcc01914	30	7	10	12	12	13
rcc01915	205	129	68	24	32	19
rcc01916	20	7	8	11	9	18
rcc01917	6	5	6	8	10	7
rcc01918	3	1	0	1	0	2
rcc01919	174	45	50	90	75	43
rcc01920	6	5	2	10	12	12
rcc01921	31	20	15	10	11	10
rcc01922	88	59	29	32	54	40
rcc01923	5	5	6	11	15	15
rcc01925	12	9	6	9	13	17
rcc01926	5	3	1	5	11	6
rcc01927	34	30	16	20	30	35
rcc01928	66	34	20	66	48	45
rcc01929	17	9	4	3	9	1
rcc01930	15	15	9	11	20	13
rcc01931	4	3	1	11	14	3
rcc01932	225	200	149	1902	2099	1386
rcc01933	57	48	20	29	26	22
rcc01934	9	6	5	7	16	15
rcc01935	53	38	36	36	41	26
rcc01936	77	30	25	27	30	18
rcc01937	25	16	8	12	27	6
rcc01938	22	7	8	28	40	26
rcc01939	20	14	5	11	18	6
rcc01940	201	102	94	23	14	14
rcc01941	40	26	11	8	18	18
rcc01942	36	29	18	11	19	11
rcc01943	25	11	7	9	12	17
rcc01944	5	3	3	5	7	4
rcc01945	31	10	9	14	9	8
rcc01946	70	20	16	27	27	20
rcc01947	11	7	8	6	5	5
rcc01948	61	35	24	27	37	38
rcc01949	56	24	32	6	14	10
rcc01950	43	38	19	47	55	39
rcc01951	80	69	49	70	94	63
rcc01952	28	24	15	38	50	33
rcc01953	24	14	17	31	58	26
rcc01954	175	156	101	237	268	139
rcc01955	301	228	164	878	1206	524
rcc01956	67	46	24	64	101	59
rcc01957	173	100	44	200	214	123
rcc01958	96	58	36	21	26	23
rcc01959	24	6	6	2	9	11
rcc01960	71	45	31	21	31	19
rcc01961	1	3	4	4	8	2
rcc01962	18	10	12	11	18	12
rcc01963	97	71	52	29	26	7
rcc01964	479	217	181	83	117	67
rcc01965	311	143	90	121	146	80
rcc01966	12	5	2	4	3	6
rcc01967	7	6	4	5	4	5
rcc01968	20	13	15	9	12	9
rcc01969	4	0	1	0	1	2
rcc01970	2	1	0	2	4	0
rcc01971	0	0	1	2	1	0
rcc01972	0	1	0	0	0	0
rcc01973	0	1	1	2	1	2
rcc01974	1	0	0	2	2	0
rcc01975	21	21	9	26	22	10
rcc01976	0	0	2	1	3	3
rcc01977	0	0	0	0	0	1
rcc01978	0	0	0	2	2	1
rcc01979	1	1	0	4	1	4
rcc01980	0	1	0	3	5	2
rcc01981	1	0	0	6	4	5
rcc01982	2	2	1	4	4	1
rcc01983	0	0	0	1	1	2
rcc01984	3	3	3	7	9	11
rcc01985	1	1	3	1	4	6
rcc01986	0	1	2	5	3	7
rcc01987	0	2	0	9	6	8
rcc01988	0	0	0	5	4	5
rcc01989	2	4	1	0	7	3
rcc01990	1	0	0	3	5	3
rcc01991	0	0	0	0	0	0
rcc01992	1	0	2	2	1	2
rcc01993	0	2	1	1	3	1
rcc01994	0	0	0	2	4	0
rcc01995	1	0	0	1	2	2
rcc01996	2	1	3	7	20	24
rcc01997	2	1	1	5	3	4
rcc01998	4	2	2	8	7	10
rcc01999	1	0	0	2	4	2
rcc02000	1	0	0	0	2	2
rcc02001	3	8	2	4	5	7
rcc02002	5	2	3	1	3	3
rcc02003	12	2	4	9	9	7
rcc02004	119	79	79	45	58	54
rcc02005	577	379	271	246	364	184
rcc02006	119	103	68	85	96	45
rcc02007	7	4	1	9	10	13
rcc02008	362	187	117	29	42	19
rcc02009	1153	586	407	7	17	4
rcc02010	409	205	145	4	7	3
rcc02011	998	574	366	16	9	2
rcc02012	0	0	0	0	1	1
rcc02013	54	36	30	178	219	121
rcc02014	81	66	39	2184	3003	1467
rcc02015	67	30	22	51	55	40
rcc02016	74	51	24	56	52	50
rcc02017	36	25	27	10	20	10
rcc02018	59	65	48	19	14	11
rcc02019	403	310	273	49	42	27
[truncated: 1,644 more rows]

## Sheet: TableS7
Supplemental table 7. Normalized RNA-seq results
Locus_tag	Sul1	Sul2	Sul3	Sul_Ave	Sul_Ave + 1	Ise1	Ise2	Ise3	Ise_Ave	Ise_Ave + 1	(Ise_Ave +1)/(Sul_Ave +1)
rcc02222	1.24727	1.02093	2.80486	1.69102	2.69102	14347.1	14180.3	11576.2	13367.9	13368.9	4967.96
rcc02237	3.11818	0	0	1.03939	2.03939	11072.9	10130.7	8084.63	9762.74	9763.74	4787.57
rcc02223	1.24727	0	1.40243	0.883234	1.88323	7859.47	9600.04	8878.12	8779.21	8780.21	4662.3
rcc02744	5.61272	5.10465	9.81702	6.8448	7.8448	37176.3	39036.8	32130.4	36114.5	36115.5	4603.75
rcc02143	1.87091	2.04186	2.80486	2.23921	3.23921	8870.88	11204.3	18899	12991.4	12992.4	4010.98
rcc02232	1.87091	3.06279	2.80486	2.57952	3.57952	12845.7	15194.8	14780.6	14273.7	14274.7	3987.88
rcc02224	3.74181	3.06279	1.40243	2.73568	3.73568	11065.8	12997.5	14286.5	12783.3	12784.3	3422.21
rcc02229	3.11818	0	5.60973	2.9093	3.9093	10435.1	11596.9	10999.4	11010.5	11011.5	2816.73
rcc02228	0.623635	1.02093	1.40243	1.01567	2.01567	5478.24	5938.11	5572.71	5663.02	5664.02	2810
rcc02236	1.87091	1.02093	1.40243	1.43142	2.43142	4509.35	4641.08	4119.59	4423.34	4424.34	1819.65
rcc02234	1.87091	1.02093	1.40243	1.43142	2.43142	3853.29	4325.65	4574.76	4251.23	4252.23	1748.87
rcc02244	2.49454	3.06279	4.2073	3.25488	4.25488	5580.49	6041.61	6521.98	6048.03	6049.03	1421.67
rcc02233	0	3.06279	1.40243	1.48841	2.48841	3243.81	3617.57	3489.18	3450.19	3451.19	1386.91
rcc02245	3.74181	4.08372	7.01216	4.9459	5.9459	7598.26	8051.65	7404.32	7684.74	7685.74	1292.61
rcc02225	0	0	0	0	1	1094.43	1418.61	1262.04	1258.36	1259.36	1259.36
rcc02246	3.11818	2.04186	1.40243	2.18749	3.18749	3919.1	4163.83	3536.64	3873.19	3874.19	1215.44
rcc02235	0.623635	5.10465	2.80486	2.84438	3.84438	4015.28	4570.43	4661.17	4415.63	4416.63	1148.85
rcc02227	0	1.02093	0	0.34031	1.34031	1418.41	1678.18	1516.4	1537.66	1538.66	1147.99
rcc02247	0.623635	2.04186	0	0.888498	1.8885	1795.03	1876.97	2020.24	1897.41	1898.41	1005.25
rcc02241	0	1.02093	4.2073	1.74274	2.74274	2852	2608.86	2201.58	2554.15	2555.15	931.604
rcc02226	1.24727	1.02093	1.40243	1.22354	2.22354	1798.07	1776.75	1725.73	1766.85	1767.85	795.059
rcc02243	0	1.02093	1.40243	0.807787	1.80779	1137.97	1222.29	1363.06	1241.1	1242.1	687.085
rcc02242	1.24727	0	1.40243	0.883234	1.88323	855.5	935.608	965.093	918.734	919.734	488.38
rcc02230	0	0	0	0	1	471.791	387.715	408.917	422.807	423.807	423.807
rcc02231	0	0	0	0	1	441.418	403.322	376.058	406.932	407.932	407.932
rcc02536	4.36545	0	0	1.45515	2.45515	676.301	757.358	694.915	709.525	710.525	289.402
rcc02281	0	4.08372	8.41459	4.1661	5.1661	1331.34	1390.68	1371.58	1364.53	1365.53	264.325
rcc02535	1.87091	2.04186	2.80486	2.23921	3.23921	546.71	684.251	542.789	591.25	592.25	182.838
rcc02113	7.48362	5.10465	1.40243	4.66357	5.66357	835.252	692.465	660.839	729.519	730.519	128.986
rcc02647	15.5909	20.4186	23.8413	19.9503	20.9503	2445.01	2250.72	2599.54	2431.76	2432.76	116.121
rcc02114	4.98908	2.04186	2.80486	3.2786	4.2786	418.132	334.322	337.113	363.189	364.189	85.1187
rcc02280	0	0	5.60973	1.86991	2.86991	192.361	220.964	230.016	214.447	215.447	75.071
rcc02534	6.85999	2.04186	5.60973	4.83719	5.83719	294.616	452.608	441.776	396.333	397.333	68.0693
rcc01111	66.1053	59.2139	43.4754	56.2649	57.2649	3515.14	3412.22	3924.87	3617.41	3618.41	63.1873
rcc01112	32.429	34.7116	15.4268	27.5225	28.5225	1577.36	1822.75	1905.85	1768.65	1769.65	62.0442
rcc02279	1.87091	1.02093	0	0.963945	1.96394	103.267	110.072	135.089	116.143	117.143	59.6466
rcc00098	26.8163	11.2302	16.8292	18.2919	19.2919	912.196	1108.11	1014.99	1011.76	1012.76	52.4969
rcc02271	1.87091	1.02093	1.40243	1.43142	2.43142	138.702	110.893	126.57	125.388	126.388	51.9812
rcc00578	0.623635	1.02093	1.40243	1.01567	2.01567	119.466	88.7144	81.54	96.5736	97.5736	48.4076
rcc01043	11.8491	7.14651	9.81702	9.6042	10.6042	366.498	450.143	509.929	442.19	443.19	41.7938
rcc00579	0.623635	3.06279	0	1.22881	2.22881	112.379	67.3572	82.757	87.4978	88.4978	39.7064
rcc02440	0	2.04186	1.40243	1.1481	2.1481	83.019	89.5358	63.2848	78.6132	79.6132	37.0622
rcc02014	50.5144	67.3813	54.6949	57.5302	58.5302	2211.14	2466.75	1785.36	2154.42	2155.42	36.8257
rcc00747	113.502	181.725	172.499	155.909	156.909	5495.45	5974.26	4579.63	5349.78	5350.78	34.1012
rcc00097	13.0963	9.18837	9.81702	10.7006	11.7006	285.504	403.322	391.879	360.235	361.235	30.8733
rcc01038	106.642	133.742	130.426	123.603	124.603	3609.3	3735.04	3414.94	3586.43	3587.43	28.7908
rcc00096	6.85999	5.10465	5.60973	5.85812	6.85812	166.038	204.536	216.629	195.734	196.734	28.6863
rcc02240	5.61272	6.12558	1.40243	4.38024	5.38024	159.963	159.357	129.004	149.441	150.441	27.9618
rcc00087	3.11818	2.04186	4.2073	3.12244	4.12244	94.1556	101.857	115.616	103.876	104.876	25.4404
rcc01048	2.49454	0	2.80486	1.76647	2.76647	43.5343	65.7143	69.3698	59.5395	60.5395	21.8833
rcc02123	6.85999	7.14651	11.2195	8.40865	9.40865	229.821	165.929	171.599	189.116	190.116	20.2065
rcc02190	13.0963	24.5023	18.2316	18.6101	19.6101	273.355	368.822	422.304	354.827	355.827	18.1451
rcc00088	0	1.02093	0	0.34031	1.34031	19.2361	28.75	17.0382	21.6748	22.6748	16.9176
rcc02288	14.3436	25.5232	18.2316	19.3662	20.3662	404.971	293.25	332.245	343.489	344.489	16.9148
rcc02385	9.35453	9.18837	14.0243	10.8557	11.8557	219.697	192.214	181.335	197.749	198.749	16.7639
rcc01037	21.2036	21.4395	21.0365	21.2265	22.2265	284.492	386.072	444.21	371.591	372.591	16.7634
rcc00095	3.11818	7.14651	2.80486	4.35652	5.35652	78.9693	94.4644	91.2761	88.2366	89.2366	16.6594
rcc03145	2.49454	4.08372	4.2073	3.59518	4.59518	74.9195	84.6072	63.2848	74.2705	75.2705	16.3803
rcc03146	19.9563	36.7535	37.8657	31.5252	32.5252	562.909	525.715	485.589	524.738	525.738	16.164
rcc02638	53.6326	56.1511	50.4876	53.4238	54.4238	808.929	839.501	911.544	853.324	854.324	15.6976
rcc00577	0.623635	2.04186	2.80486	1.82345	2.82345	48.5965	43.5358	37.7275	43.2866	44.2866	15.6852
rcc02367	6.85999	10.2093	15.4268	10.832	11.832	177.175	152.786	214.195	181.385	182.385	15.4145
rcc02861	157.78	159.265	158.475	158.507	159.507	2647.49	2161.18	2524.09	2444.25	2445.25	15.3301
rcc00094	4.98908	5.10465	5.60973	5.23449	6.23449	78.9693	91.1787	111.965	94.0378	95.0378	15.2439
rcc02860	15.5909	17.3558	19.634	17.5269	18.5269	376.623	235.75	211.761	274.711	275.711	14.8817
rcc02862	11.8491	11.2302	12.6219	11.9004	12.9004	193.373	174.143	187.42	184.979	185.979	14.4165
rcc02124	170.876	183.767	152.865	169.169	170.169	2776.07	2131.61	2381.7	2429.79	2430.79	14.2845
rcc02125	14.9672	23.4814	16.8292	18.4259	19.4259	364.473	219.322	236.101	273.299	274.299	14.1202
rcc01036	4.98908	1.02093	2.80486	2.93829	3.93829	34.4225	57.5001	71.8039	54.5755	55.5755	14.1116
rcc02859	64.858	72.486	67.3167	68.2203	69.2203	1176.44	843.608	755.766	925.271	926.271	13.3815
rcc02637	11.8491	14.293	8.41459	11.5189	12.5189	149.839	163.464	172.816	162.04	163.04	13.0235
rcc02112	1.87091	1.02093	4.2073	2.36638	3.36638	55.6834	39.4286	32.8594	42.6572	43.6572	12.9686
rcc02863	1.24727	1.02093	0	0.756067	1.75607	16.1988	24.6429	24.3403	21.7273	22.7273	12.9422
rcc00914	3.74181	0	0	1.24727	2.24727	18.2237	32.0357	32.8594	27.7063	28.7063	12.7738
rcc02323	54.8799	68.4023	99.5727	74.2849	75.2849	1122.78	979.144	741.162	947.695	948.695	12.6014
rcc00253	18.7091	7.14651	26.6462	17.5006	18.5006	284.492	227.536	175.25	229.093	230.093	12.437
rcc02126	81.6962	72.486	81.3411	78.5078	79.5078	1259.46	870.715	816.617	982.263	983.263	12.3669
rcc01492	9.35453	20.4186	11.2195	13.6642	14.6642	211.597	156.072	142.391	170.02	171.02	11.6624
rcc00151	4.36545	8.16744	8.41459	6.98249	7.98249	83.019	84.6072	108.314	91.9802	92.9802	11.648
rcc02441	2.49454	1.02093	0	1.17182	2.17182	27.3355	22.1786	23.1233	24.2125	25.2125	11.6089
rcc01890	0.623635	0	0	0.207878	1.20788	15.1864	12.3214	8.5191	12.009	13.009	10.7701
rcc02144	31.1818	40.8372	35.0608	35.6932	36.6932	362.449	396.75	406.483	388.561	389.561	10.6167
rcc02578	3.11818	3.06279	2.80486	2.99528	3.99528	42.5219	44.3572	36.5104	41.1298	42.1298	10.5449
rcc00089	4.98908	8.16744	8.41459	7.19037	8.19037	85.0438	90.3572	71.8039	82.4016	83.4016	10.1829
rcc02864	3.74181	7.14651	11.2195	7.36926	8.36926	88.0811	85.4286	75.4549	82.9882	83.9882	10.0353
rcc00111	6.85999	6.12558	1.40243	4.796	5.796	50.6213	62.4286	55.9827	56.3442	57.3442	9.89376
rcc00091	5.61272	6.12558	1.40243	4.38024	5.38024	42.5219	59.1429	54.7657	52.1435	53.1435	9.87753
rcc00090	15.5909	16.3349	9.81702	13.9143	14.9143	118.454	184.822	132.655	145.31	146.31	9.81008
rcc03065	8.73089	9.18837	5.60973	7.843	8.843	76.9444	97.7501	81.54	85.4115	86.4115	9.77174
rcc02282	1.87091	0	1.40243	1.09111	2.09111	19.2361	15.6072	23.1233	19.3222	20.3222	9.71836
rcc01444	10.6018	12.2512	7.01216	9.95504	10.955	92.1308	104.322	118.05	104.834	105.834	9.66078
rcc01932	140.318	204.186	208.962	184.489	185.489	1925.63	1724.18	1686.78	1778.87	1779.87	9.59555
rcc00737	68.5999	100.051	92.5605	87.0705	88.0705	894.985	984.894	643.801	841.226	842.226	9.5631
rcc01589	26.1927	23.4814	21.0365	23.5702	24.5702	267.281	226.714	186.203	226.733	227.733	9.26867
rcc02121	4.36545	11.2302	2.80486	6.13351	7.13351	66.8201	67.3572	59.6337	64.6037	65.6037	9.19655
rcc00048	279.389	372.639	391.279	347.769	348.769	3429.09	3205.22	2961	3198.43	3199.43	9.17351
rcc02283	1.24727	2.04186	0	1.09638	2.09638	16.1988	19.7143	15.8212	17.2448	18.2448	8.703
rcc00109	0.623635	2.04186	0	0.888498	1.8885	11.1367	15.6072	19.4722	15.4054	16.4054	8.68699
rcc02272	2.49454	3.06279	2.80486	2.7874	3.7874	31.3852	33.6786	30.4254	31.8297	32.8297	8.66815
rcc02782	16.8381	5.10465	15.4268	12.4565	13.4565	105.292	125.679	97.3612	109.444	110.444	8.20748
rcc01445	5.61272	7.14651	5.60973	6.12298	7.12298	42.5219	65.7143	63.2848	57.1737	58.1737	8.16704
rcc00092	180.854	147.014	105.182	144.35	145.35	1069.12	1296.22	1191.46	1185.6	1186.6	8.16372
rcc01050	0.623635	1.02093	0	0.548188	1.54819	11.1367	10.6786	12.1701	11.3285	12.3285	7.96316
rcc02636	6.85999	5.10465	4.2073	5.39064	6.39064	45.5592	45.1786	57.1997	49.3125	50.3125	7.87284
rcc00457	7.48362	6.12558	5.60973	6.40631	7.40631	58.7207	58.3215	53.5486	56.8636	57.8636	7.81275
rcc02238	8.73089	11.2302	5.60973	8.52361	9.52361	76.9444	72.2858	69.3698	72.8667	73.8667	7.75616
rcc03214	6.85999	7.14651	11.2195	8.40865	9.40865	74.9195	59.9643	80.323	71.7356	72.7356	7.73072
rcp00036	0.623635	1.02093	0	0.548188	1.54819	13.1615	12.3214	7.30209	10.9284	11.9284	7.70472
rcc00458	43.0308	21.4395	23.8413	29.4372	30.4372	291.579	219.322	178.901	229.934	230.934	7.58722
rcc01551	54.8799	36.7535	36.4632	42.6989	43.6989	334.101	302.286	346.849	327.745	328.745	7.52297
rcp00098	0.623635	0	0	0.207878	1.20788	8.09941	7.39286	8.5191	8.00379	9.00379	7.45422
rcc01555	60.4926	53.0883	64.5119	59.3643	60.3643	462.679	451.786	430.823	448.429	449.429	7.44529
rcc01425	7.48362	8.16744	2.80486	6.15197	7.15197	47.584	49.2858	59.6337	52.1678	53.1678	7.43401
rcc01556	55.5035	68.4023	39.2681	54.3913	55.3913	432.306	424.679	357.802	404.929	405.929	7.32839
rcc00150	4.98908	10.2093	8.41459	7.87099	8.87099	61.758	65.7143	63.2848	63.5857	64.5857	7.28055
rcc02278	3.11818	3.06279	8.41459	4.86519	5.86519	38.4722	39.4286	45.0295	40.9768	41.9768	7.15694
rcc01593	66.729	88.8209	78.5362	78.0287	79.0287	506.213	595.536	580.516	560.755	561.755	7.10824
rcc03109	36.1708	23.4814	18.2316	25.9613	26.9613	202.485	206.179	163.08	190.581	191.581	7.1058
rcc02710	166.511	123.532	152.865	147.636	148.636	1191.63	1017.75	938.318	1049.23	1050.23	7.06579
rcc00576	3.74181	1.02093	5.60973	3.45749	4.45749	33.4101	27.1072	30.4254	30.3142	31.3142	7.02508
rcc03124	370.439	423.686	396.888	397.004	398.004	3032.22	2487.29	2858.77	2792.76	2793.76	7.01941
rcp00013	2.49454	1.02093	0	1.17182	2.17182	9.11184	13.9643	19.4722	14.1828	15.1828	6.9908
rcc00104	24.3218	27.5651	23.8413	25.2427	26.2427	189.324	174.143	180.118	181.195	182.195	6.94268
rcp00113	1.87091	0	2.80486	1.55859	2.55859	12.1491	14.7857	21.9063	16.2804	17.2804	6.75386
rcc00925	1.24727	1.02093	1.40243	1.22354	2.22354	12.1491	18.8929	10.9531	13.9984	14.9984	6.74526
rcc02529	19.3327	15.3139	9.81702	14.8212	15.8212	123.516	103.5	90.0591	105.692	106.692	6.74359
rcc01601	25.569	24.5023	28.0486	26.04	27.04	164.013	187.286	191.071	180.79	181.79	6.72301
rcc01666	9.97816	10.2093	16.8292	12.3389	13.3389	99.2178	86.2501	76.6719	87.3799	88.3799	6.62574
rcc01198	0.623635	0	0	0.207878	1.20788	5.06213	9.85715	6.08507	7.00145	8.00145	6.62439
rcc03027	3.11818	3.06279	2.80486	2.99528	3.99528	31.3852	23	21.9063	25.4305	26.4305	6.61544
rcc02537	480.199	387.953	359.023	409.058	410.058	2452.1	2881.57	2722.46	2685.38	2686.38	6.55121
rcc02709	13.72	15.3139	4.2073	11.0804	12.0804	77.9568	90.3572	65.7188	78.0109	79.0109	6.54042
rcc01644	1.87091	4.08372	1.40243	2.45235	3.45235	16.1988	18.8929	27.9913	21.0277	22.0277	6.38048
rcc02286	4.36545	3.06279	2.80486	3.41103	4.41103	33.4101	24.6429	23.1233	27.0587	28.0587	6.36104
rcc00112	5.61272	10.2093	7.01216	7.61139	8.61139	54.671	46	59.6337	53.4349	54.4349	6.32127
rcc02284	0.623635	1.02093	0	0.548188	1.54819	13.1615	8.21429	4.86806	8.74796	9.74796	6.29637
rcc00784	18.7091	20.4186	16.8292	18.6523	19.6523	114.404	119.107	133.872	122.461	123.461	6.28228
rcc00110	3.11818	3.06279	4.2073	3.46275	4.46275	27.3355	23	30.4254	26.9203	27.9203	6.25629
rcc01424	1.87091	2.04186	0	1.30425	2.30425	9.11184	12.3214	18.2552	13.2295	14.2295	6.17532
rcc02309	21.2036	19.3977	22.4389	21.0134	22.0134	136.678	128.964	137.523	134.388	135.388	6.15027
rcc03098	8.10726	17.3558	8.41459	11.2926	12.2926	78.9693	74.7501	69.3698	74.3631	75.3631	6.13079
rcc00919	1.87091	4.08372	0	1.98487	2.98487	13.1615	13.1429	25.5573	17.2872	18.2872	6.12664
rcc00982	1.24727	1.02093	2.80486	1.69102	2.69102	10.1243	16.4286	19.4722	15.3417	16.3417	6.07267
rcc01035	114.749	171.516	164.085	150.117	151.117	891.948	930.679	922.497	915.041	916.041	6.06182
rcc00598	8.73089	3.06279	2.80486	4.86618	5.86618	30.3728	35.3215	37.7275	34.4739	35.4739	6.04719
rcc01474	1.24727	1.02093	0	0.756067	1.75607	10.1243	9.85715	8.5191	9.50017	10.5002	5.97937
rcc03248	3.74181	4.08372	0	2.60851	3.60851	21.261	18.0714	21.9063	20.4129	21.4129	5.934
rcc01592	28.6872	46.9628	42.073	39.241	40.241	214.634	200.429	295.735	236.933	237.933	5.91269
rcc01996	1.24727	1.02093	4.2073	2.1585	3.1585	7.08698	16.4286	29.2084	17.5746	18.5746	5.88085
rcp00028	1.87091	0	1.40243	1.09111	2.09111	14.174	7.39286	12.1701	11.2457	12.2457	5.85605
rcc02462	1027.75	913.732	844.264	928.582	929.582	5817.4	5658.83	4812.08	5429.43	5430.43	5.8418
rcp00018	1.24727	0	0	0.415757	1.41576	5.06213	8.21429	8.5191	7.26518	8.26518	5.83799
rcc01442	3.11818	1.02093	5.60973	3.24961	4.24961	23.2858	18.8929	29.2084	23.7957	24.7957	5.83481
rcc01443	4.36545	6.12558	4.2073	4.89944	5.89944	33.4101	25.4643	41.3785	33.4176	34.4176	5.83405
rcc01988	0	0	0	0	1	5.06213	3.28572	6.08507	4.81097	5.81097	5.81097
rcc03259	19.3327	10.2093	8.41459	12.6522	13.6522	91.1184	77.2144	65.7188	78.0172	79.0172	5.78787
rcc02289	13.72	25.5232	30.8535	23.3656	24.3656	200.46	125.679	92.4931	139.544	140.544	5.76814
rcc01475	0.623635	1.02093	1.40243	1.01567	2.01567	9.11184	9.03572	13.3872	10.5116	11.5116	5.71105
rcc01235	2.49454	2.04186	1.40243	1.97961	2.97961	10.1243	21.3572	15.8212	15.7675	16.7675	5.62743
rcc03108	99.158	70.4441	64.5119	78.038	79.038	541.648	427.143	359.019	442.604	443.604	5.61254
rcc01189	0	0	0	0	1	4.04971	2.46429	7.30209	4.60536	5.60536	5.60536
rcc01184	18.0854	27.5651	29.4511	25.0339	26.0339	172.112	164.286	96.1442	144.181	145.181	5.57662
rcc02528	38.6654	49.0046	29.4511	39.0404	40.0404	222.734	233.286	209.327	221.782	222.782	5.56394
rcc02903	0.623635	2.04186	0	0.888498	1.8885	7.08698	6.57143	14.6042	9.42087	10.4209	5.51807
rcc01187	1.24727	0	0	0.415757	1.41576	9.11184	4.92858	6.08507	6.7085	7.7085	5.44479
rcc00204	8.10726	3.06279	2.80486	4.6583	5.6583	36.4473	27.1072	25.5573	29.7039	30.7039	5.42635
rcc02719	0.623635	1.02093	0	0.548188	1.54819	5.06213	7.39286	9.73612	7.39704	8.39704	5.42378
rcc03066	19.9563	20.4186	15.4268	18.6006	19.6006	86.0562	113.357	115.616	105.01	106.01	5.40852
rcc00353	13.72	27.5651	12.6219	17.969	18.969	78.9693	107.607	115.616	100.731	101.731	5.36302
rcc01028	1.87091	1.02093	2.80486	1.8989	2.8989	10.1243	16.4286	17.0382	14.5304	15.5304	5.35733
rcc01654	1.24727	1.02093	0	0.756067	1.75607	7.08698	8.21429	9.73612	8.3458	9.3458	5.32201
rcc01987	0	2.04186	0	0.68062	1.68062	9.11184	4.92858	9.73612	7.92551	8.92551	5.31084
rcc01596	220.767	95.9674	74.3289	130.354	131.354	695.537	658.786	735.077	696.467	697.467	5.30981
rcc02444	1.24727	2.04186	2.80486	2.03133	3.03133	12.1491	17.25	15.8212	15.0734	16.0734	5.30244
rcc00358	26.8163	38.7953	44.8778	36.8298	37.8298	205.523	205.357	187.42	199.433	200.433	5.29829
rcc02726	0	0	0	0	1	7.08698	3.28572	2.43403	4.26891	5.26891	5.26891
rcc02293	0.623635	1.02093	1.40243	1.01567	2.01567	7.08698	13.1429	8.5191	9.58299	10.583	5.25037
rcc01186	4.36545	2.04186	1.40243	2.60325	3.60325	17.2112	7.39286	27.9913	17.5318	18.5318	5.14309
rcc03347	1.87091	1.02093	0	0.963945	1.96394	10.1243	7.39286	9.73612	9.08441	10.0844	5.13477
rcc01981	0.623635	0	0	0.207878	1.20788	6.07456	3.28572	6.08507	5.14845	6.14845	5.09029
rcc02893	4.36545	7.14651	2.80486	4.77227	5.77227	26.3231	27.1072	31.6424	28.3575	29.3575	5.08596
rcc01591	53.009	44.9209	50.4876	49.4725	50.4725	213.622	299	254.356	255.659	256.659	5.08514
rcc02391	31.1818	12.2512	30.8535	24.7621	25.7621	130.603	129.786	129.004	129.797	130.797	5.07712
rcc02952	3.74181	2.04186	0	1.92789	2.92789	11.1367	18.0714	12.1701	13.7928	14.7928	5.05236
rcc02890	0	1.02093	0	0.34031	1.34031	3.03728	5.75001	8.5191	5.7688	6.7688	5.05017
rcc00266	21.2036	18.3767	16.8292	18.8032	19.8032	89.0935	109.25	98.5782	98.9739	99.9739	5.04838
rcc01044	13.0963	18.3767	11.2195	14.2308	15.2308	63.7829	87.0715	76.6719	75.8421	76.8421	5.04516
rcc02366	6.85999	8.16744	4.2073	6.41157	7.41157	32.3976	32.8572	43.8125	36.3558	37.3558	5.0402
rcp00112	1.87091	4.08372	2.80486	2.91983	3.91983	12.1491	18.0714	25.5573	18.5926	19.5926	4.99834
rcc02919	1.24727	0	1.40243	0.883234	1.88323	10.1243	6.57143	8.5191	8.40493	9.40493	4.99403
rcc01002	1.87091	2.04186	2.80486	2.23921	3.23921	11.1367	17.25	17.0382	15.1416	16.1416	4.9832
rcc02401	1.24727	0	1.40243	0.883234	1.88323	7.08698	7.39286	9.73612	8.07199	9.07199	4.81724
rcc01421	1.24727	1.02093	0	0.756067	1.75607	8.09941	5.75001	8.5191	7.45617	8.45617	4.81541
rcc00205	3.74181	2.04186	1.40243	2.39537	3.39537	13.1615	18.8929	13.3872	15.1472	16.1472	4.75565
rcp00110	3.11818	3.06279	1.40243	2.5278	3.5278	10.1243	13.9643	23.1233	15.7373	16.7373	4.7444
rcc01399	1.24727	0	0	0.415757	1.41576	8.09941	4.10715	4.86806	5.69154	6.69154	4.72647
rcc00534	67.3526	67.3813	44.8778	59.8706	60.8706	248.044	294.893	313.99	285.642	286.642	4.70905
rcc00981	29.9345	42.879	32.2559	35.0232	36.0232	146.802	179.893	178.901	168.532	169.532	4.7062
rcp00051	2.49454	1.02093	1.40243	1.6393	2.6393	6.07456	12.3214	15.8212	11.4057	12.4057	4.70039
rcp00052	0.623635	0	1.40243	0.675356	1.67536	3.03728	4.10715	13.3872	6.84386	7.84386	4.68191
rcc01512	24.3218	25.5232	14.0243	21.2898	22.2898	117.441	98.5715	93.7101	103.241	104.241	4.67663
rcc00585	0	2.04186	0	0.68062	1.68062	5.06213	8.21429	7.30209	6.8595	7.8595	4.67655
rcc02635	31.8054	31.6488	39.2681	34.2408	35.2408	159.963	170.036	160.646	163.548	164.548	4.66926
rcc01701	6.23635	4.08372	9.81702	6.71236	7.71236	38.4722	31.2143	35.2934	34.9933	35.9933	4.66696
rcc00265	5.61272	3.06279	2.80486	3.82679	4.82679	20.2485	22.1786	21.9063	21.4445	22.4445	4.64998
rcc02745	31.8054	37.7744	29.4511	33.0103	34.0103	144.777	159.357	166.731	156.955	157.955	4.64433
rcc02947	0.623635	5.10465	8.41459	4.71429	5.71429	24.2982	30.3929	21.9063	25.5325	26.5325	4.64318
rcc01594	505.144	599.286	591.826	565.419	566.419	2488.54	2687.72	2655.53	2610.6	2611.6	4.61071
rcc02722	6.85999	10.2093	8.41459	8.49462	9.49462	45.5592	46	36.5104	42.6899	43.6899	4.60154
rcc02292	4.98908	5.10465	0	3.36458	4.36458	21.261	13.9643	21.9063	19.0438	20.0438	4.59239
rcc01199	0.623635	1.02093	0	0.548188	1.54819	4.04971	5.75001	8.5191	6.10627	7.10627	4.59006
rcc00283	1014.65	1309.85	1475.36	1266.62	1267.62	4511.37	5376.25	7552.79	5813.47	5814.47	4.58691
rcc01723	62.9871	57.1721	60.3046	60.1546	61.1546	352.324	198.786	287.215	279.442	280.442	4.58579
rcc00203	142.189	162.328	134.633	146.383	147.383	621.63	686.715	714.388	674.244	675.244	4.58155
rcc02375	59.2453	55.1302	42.073	52.1495	53.1495	227.796	239.857	256.79	241.481	242.481	4.56225
rcc02402	517.617	483.921	454.388	485.309	486.309	2521.95	2192.39	1914.36	2209.57	2210.57	4.54561
rcc01046	4.36545	3.06279	0	2.47608	3.47608	8.09941	13.1429	23.1233	14.7885	15.7885	4.54205
rcc02327	0	1.02093	1.40243	0.807787	1.80779	4.04971	6.57143	10.9531	7.19142	8.19142	4.53119
rcp00108	2.49454	2.04186	4.2073	2.91457	3.91457	8.09941	13.9643	27.9913	16.685	17.685	4.51775
rcc00533	68.5999	42.879	47.6827	53.0539	54.0539	276.392	244.786	206.893	242.69	243.69	4.50829
rcc00165	29.9345	38.7953	22.4389	30.3896	31.3896	137.69	151.143	132.655	140.496	141.496	4.50773
rcp00151	0.623635	0	2.80486	1.14283	2.14283	5.06213	7.39286	13.3872	8.61405	9.61405	4.48661
rcc01426	3.11818	0	2.80486	1.97435	2.97435	5.06213	14.7857	17.0382	12.2954	13.2954	4.47001
rcp00024	0	0	0	0	1	1.01243	3.28572	6.08507	3.46107	4.46107	4.46107
rcc02253	3.11818	4.08372	1.40243	2.86811	3.86811	13.1615	17.25	18.2552	16.2223	17.2223	4.45237
rcc02474	7.48362	7.14651	12.6219	9.08401	10.084	49.6089	40.25	41.3785	43.7458	44.7458	4.43731
rcc02013	33.6763	36.7535	42.073	37.5009	38.5009	180.212	179.893	147.259	169.121	170.121	4.41863
rcp00001	2.49454	1.02093	1.40243	1.6393	2.6393	5.06213	9.85715	17.0382	10.6525	11.6525	4.41499
rcc01615	2.49454	0	2.80486	1.76647	2.76647	9.11184	12.3214	12.1701	11.2011	12.2011	4.41037
rcc01030	0	0	0	0	1	0	4.10715	6.08507	3.39741	4.39741	4.39741
rcp00056	2.49454	0	1.40243	1.29899	2.29899	6.07456	6.57143	14.6042	9.08339	10.0834	4.38601
rcc01142	35.5472	36.7535	40.6705	37.6571	38.6571	189.324	166.75	148.476	168.183	169.183	4.37652
rcc01288	4.36545	2.04186	5.60973	4.00568	5.00568	18.2237	16.4286	27.9913	20.8812	21.8812	4.37128
rcc03504	4.36545	6.12558	2.80486	4.43196	5.43196	20.2485	19.7143	27.9913	22.6514	23.6514	4.35412
rcc01511	13.72	17.3558	11.2195	14.0984	15.0984	65.8077	52.5715	75.4549	64.6114	65.6114	4.34558
rcc02679	70.4708	65.3395	40.6705	58.8269	59.8269	286.517	254.643	231.233	257.464	258.464	4.3202
rcc02525	24.9454	21.4395	23.8413	23.4088	24.4088	126.553	105.964	80.323	104.28	105.28	4.31322
rcc01477	1.87091	1.02093	0	0.963945	1.96394	7.08698	4.10715	10.9531	7.38242	8.38242	4.26815
rcc02651	38.0417	62.2767	53.2924	51.2036	52.2036	221.721	216.036	227.582	221.78	222.78	4.26751
rcc01513	16.2145	13.2721	11.2195	13.5687	14.5687	55.6834	59.1429	68.1528	60.9931	61.9931	4.25523
rcc01116	41.1599	34.7116	57.4997	44.4571	45.4571	195.398	196.322	184.986	192.235	193.235	4.25094
rcp00084	3.11818	0	2.80486	1.97435	2.97435	13.1615	15.6072	6.08507	11.6179	12.6179	4.24225
rcc00320	2.49454	3.06279	2.80486	2.7874	3.7874	12.1491	18.0714	14.6042	14.9416	15.9416	4.20911
rcc01283	0	0	0	0	1	3.03728	4.10715	2.43403	3.19282	4.19282	4.19282
rcc01713	1.87091	0	2.80486	1.55859	2.55859	7.08698	9.85715	12.1701	9.70476	10.7048	4.18385
rcc02579	6.23635	7.14651	2.80486	5.39591	6.39591	19.2361	18.8929	38.9445	25.6911	26.6911	4.17316
rcp00083	9.97816	13.2721	15.4268	12.8923	13.8923	53.6586	57.5001	59.6337	56.9308	57.9308	4.16998
rcc01434	3.74181	3.06279	1.40243	2.73568	3.73568	20.2485	14.7857	8.5191	14.5178	15.5178	4.15394
rcc01431	3.11818	3.06279	2.80486	2.99528	3.99528	12.1491	19.7143	14.6042	15.4892	16.4892	4.12717
rcc02341	1.87091	2.04186	0	1.30425	2.30425	7.08698	9.85715	8.5191	8.48775	9.48775	4.11749
rcc02646	49.2672	56.1511	50.4876	51.9686	52.9686	208.56	215.214	225.148	216.307	217.307	4.10257
rcc00495	9.35453	14.293	12.6219	12.0898	13.0898	54.671	56.6786	46.2466	52.5321	53.5321	4.0896
rcc01200	0.623635	0	0	0.207878	1.20788	4.04971	4.10715	3.65104	3.93597	4.93597	4.08648
rcc00490	15.5909	14.293	5.60973	11.8312	12.8312	57.7083	52.5715	43.8125	51.3641	52.3641	4.081
rcc03067	63.6108	54.1093	58.9021	58.8741	59.8741	229.821	251.357	244.62	241.933	242.933	4.05739
rcc02736	1.24727	4.08372	5.60973	3.64691	4.64691	20.2485	15.6072	17.0382	17.6313	18.6313	4.0094
rcc02252	4.98908	7.14651	4.2073	5.44763	6.44763	19.2361	22.1786	32.8594	24.758	25.758	3.99496
rcc00140	6.85999	4.08372	4.2073	5.05033	6.05033	27.3355	21.3572	20.6893	23.1273	24.1273	3.98776
rcc00268	205.176	208.27	186.523	199.99	200.99	891.948	832.929	675.443	800.107	801.107	3.98581
rcc02205	0	1.02093	1.40243	0.807787	1.80779	7.08698	6.57143	4.86806	6.17549	7.17549	3.96921
rcc02081	0.623635	1.02093	1.40243	1.01567	2.01567	5.06213	4.92858	10.9531	6.98128	7.98128	3.95963
rcc00584	0.623635	1.02093	5.60973	2.4181	3.4181	14.174	7.39286	15.8212	12.4627	13.4627	3.93865
rcc02103	1.24727	1.02093	0	0.756067	1.75607	7.08698	3.28572	7.30209	5.8916	6.8916	3.92445
rcc03258	38.6654	32.6697	30.8535	34.0629	35.0629	161.988	117.464	130.221	136.558	137.558	3.92317
rcp00017	1.24727	0	1.40243	0.883234	1.88323	4.04971	6.57143	8.5191	6.38008	7.38008	3.91883
rcc00928	0.623635	0	0	0.207878	1.20788	3.03728	3.28572	4.86806	3.73035	4.73035	3.91625
rcc02213	0.623635	1.02093	1.40243	1.01567	2.01567	7.08698	7.39286	6.08507	6.85497	7.85497	3.89696
rcp00050	3.74181	4.08372	1.40243	3.07599	4.07599	13.1615	18.0714	13.3872	14.8734	15.8734	3.89437
rcc01237	4.36545	7.14651	2.80486	4.77227	5.77227	20.2485	19.7143	24.3403	21.4344	22.4344	3.88658
rcc00093	6.85999	10.2093	8.41459	8.49462	9.49462	38.4722	44.3572	24.3403	35.7232	36.7232	3.86779
rcc02122	1.87091	2.04186	5.60973	3.17416	4.17416	15.1864	10.6786	19.4722	15.1124	16.1124	3.86003
rcc02917	0.623635	0	0	0.207878	1.20788	4.04971	3.28572	3.65104	3.66216	4.66216	3.85979
rcc01955	187.714	232.772	229.999	216.828	217.828	888.91	990.644	637.716	839.09	840.09	3.85666
rcc01298	1.87091	1.02093	2.80486	1.8989	2.8989	9.11184	9.03572	12.1701	10.1059	11.1059	3.83108
rcc03351	7.48362	3.06279	4.2073	4.9179	5.9179	25.3107	21.3572	18.2552	21.641	22.641	3.82585
rcc01197	1.24727	1.02093	0	0.756067	1.75607	2.02485	6.57143	8.5191	5.70513	6.70513	3.81827
rcc03261	206.423	249.107	249.633	235.054	236.054	914.221	855.108	926.148	898.492	899.492	3.81053
rcc01990	0.623635	0	0	0.207878	1.20788	3.03728	4.10715	3.65104	3.59849	4.59849	3.80708
rcc02718	0.623635	0	0	0.207878	1.20788	2.02485	7.39286	1.21701	3.54491	4.54491	3.76272
rcc01019	5.61272	4.08372	1.40243	3.69962	4.69962	13.1615	19.7143	17.0382	16.638	17.638	3.75307
rcc01647	1.24727	3.06279	0	1.43669	2.43669	8.09941	4.10715	12.1701	8.12557	9.12557	3.74507
rcc03269	0	0	2.80486	0.934955	1.93495	6.07456	6.57143	6.08507	6.24369	7.24369	3.7436
rcc01439	36.1708	25.5232	19.634	27.1094	28.1094	93.1432	105.143	114.399	104.229	105.229	3.74354
rcc01655	0	2.04186	0	0.68062	1.68062	6.07456	4.92858	4.86806	5.2904	6.2904	3.7429
rcc02895	6.85999	4.08372	4.2073	5.05033	6.05033	17.2112	17.25	30.4254	21.6289	22.6289	3.7401
rcc02239	15.5909	11.2302	8.41459	11.7452	12.7452	42.5219	46.8215	49.8976	46.4137	47.4137	3.72011
rcc02953	12.4727	9.18837	8.41459	10.0252	11.0252	48.5965	33.6786	37.7275	40.0008	41.0008	3.71882
rcc01888	7.48362	7.14651	9.81702	8.14905	9.14905	32.3976	28.75	37.7275	32.9584	33.9584	3.71168
rcc02645	14.9672	11.2302	5.60973	10.6024	11.6024	49.6089	36.1429	40.1615	41.9711	42.9711	3.70364
rcc01014	6.85999	6.12558	5.60973	6.19843	7.19843	28.3479	27.9286	20.6893	25.6553	26.6553	3.70293
rcc02218	1.87091	2.04186	0	1.30425	2.30425	5.06213	4.10715	13.3872	7.51881	8.51881	3.69699
rcc01718	41.7835	28.586	23.8413	31.4036	32.4036	106.305	128.143	121.701	118.716	119.716	3.69454
rcc01258	2.49454	4.08372	7.01216	4.53014	5.53014	8.09941	19.7143	30.4254	19.413	20.413	3.69123
rcc02730	0	1.02093	0	0.34031	1.34031	2.02485	4.92858	4.86806	3.9405	4.9405	3.68608
rcc01891	0.623635	3.06279	0	1.22881	2.22881	8.09941	7.39286	6.08507	7.19245	8.19245	3.67571
rcc00535	4.98908	7.14651	4.2073	5.44763	6.44763	24.2982	25.4643	18.2552	22.6726	23.6726	3.67152
rcc01097	4.98908	0	2.80486	2.59798	3.59798	12.1491	9.85715	14.6042	12.2035	13.2035	3.66969
rcc02221	0.623635	1.02093	0	0.548188	1.54819	5.06213	4.10715	4.86806	4.67911	5.67911	3.66823
rcc01427	2.49454	4.08372	2.80486	3.12771	4.12771	12.1491	13.9643	15.8212	13.9782	14.9782	3.6287
rcc00357	51.1381	56.1511	47.6827	51.6573	52.6573	172.112	190.572	206.893	189.859	190.859	3.62455
rcc03170	125.974	127.616	98.1702	117.254	118.254	404.971	441.108	435.691	427.256	428.256	3.62151
rcp00014	1.24727	1.02093	0	0.756067	1.75607	5.06213	4.92858	6.08507	5.35859	6.35859	3.62093
rcc01865	3.11818	5.10465	5.60973	4.61085	5.61085	16.1988	22.1786	19.4722	19.2832	20.2832	3.615
rcc02342	3.74181	2.04186	5.60973	3.7978	4.7978	17.2112	7.39286	24.3403	16.3148	17.3148	3.60891
rcc01451	1.87091	5.10465	0	2.32518	3.32518	12.1491	9.85715	10.9531	10.9865	11.9865	3.60475
rcc00653	6.85999	6.12558	2.80486	5.26348	6.26348	22.2734	20.5357	21.9063	21.5718	22.5718	3.60372
rcc01595	107.265	58.193	32.2559	65.9047	66.9047	269.305	265.322	184.986	239.871	240.871	3.60021
rcc00248	3.11818	2.04186	1.40243	2.18749	3.18749	8.09941	12.3214	10.9531	10.458	11.458	3.59468
rcc02516	0.623635	1.02093	1.40243	1.01567	2.01567	4.04971	4.92858	9.73612	6.23813	7.23813	3.59094
rcc02199	0.623635	0	1.40243	0.675356	1.67536	2.02485	3.28572	9.73612	5.01556	6.01556	3.59062
rcc01024	1.24727	1.02093	1.40243	1.22354	2.22354	5.06213	4.92858	10.9531	6.98128	7.98128	3.58944
rcc03163	28.6872	39.8163	30.8535	33.119	34.119	138.702	113.357	111.965	121.342	122.342	3.58574
rcc01603	10.6018	12.2512	14.0243	12.2924	13.2924	44.5468	39.4286	55.9827	46.6527	47.6527	3.58495
rcc00938	3.74181	3.06279	2.80486	3.20315	4.20315	9.11184	14.7857	18.2552	14.0509	15.0509	3.58087
rcc02911	2.49454	4.08372	2.80486	3.12771	4.12771	7.08698	12.3214	21.9063	13.7716	14.7716	3.57864
rcc02490	183.349	148.035	154.268	161.884	162.884	679.338	601.286	463.683	581.436	582.436	3.57578
rcc01342	3.11818	6.12558	4.2073	4.48368	5.48368	18.2237	15.6072	21.9063	18.579	19.579	3.57042
rcc01343	2.49454	0	1.40243	1.29899	2.29899	8.09941	9.85715	3.65104	7.20254	8.20254	3.56789
rcc00394	2.49454	2.04186	0	1.51213	2.51213	7.08698	5.75001	10.9531	7.93004	8.93004	3.55476
rcp00005	4.98908	3.06279	1.40243	3.15143	4.15143	11.1367	8.21429	21.9063	13.7524	14.7524	3.55357
rcc01049	4.98908	6.12558	8.41459	6.50975	7.50975	18.2237	32.0357	26.7743	25.6779	26.6779	3.55244
rcc02394	11.8491	15.3139	14.0243	13.7291	14.7291	48.5965	56.6786	48.6806	51.3186	52.3186	3.55205
rcc01216	0	0	1.40243	0.467477	1.46748	4.04971	2.46429	6.08507	4.19969	5.19969	3.54328
rcc00918	1.24727	1.02093	0	0.756067	1.75607	5.06213	3.28572	7.30209	5.21665	6.21665	3.5401
rcc00130	17.4618	20.4186	11.2195	16.3666	17.3666	59.7332	59.1429	62.0678	60.3146	61.3146	3.5306
rcc02492	3.11818	3.06279	4.2073	3.46275	4.46275	17.2112	14.7857	12.1701	14.7224	15.7224	3.52302
rcp00154	7.48362	1.02093	2.80486	3.7698	4.7698	11.1367	10.6786	25.5573	15.7909	16.7909	3.52024
rcc02865	57.9981	170.495	217.377	148.623	149.623	419.144	529.822	627.98	525.649	526.649	3.51983
rcc02899	1.24727	0	1.40243	0.883234	1.88323	7.08698	2.46429	7.30209	5.61779	6.61779	3.51405
rcc00929	0	2.04186	0	0.68062	1.68062	4.04971	3.28572	7.30209	4.87917	5.87917	3.49822
rcc00409	0	2.04186	2.80486	1.61557	2.61557	6.07456	7.39286	10.9531	8.14018	9.14018	3.49452
rcc03148	8.10726	9.18837	5.60973	7.63512	8.63512	25.3107	30.3929	31.6424	29.1153	30.1153	3.48754
rcc00267	240.1	224.604	161.28	208.661	209.661	717.81	774.608	697.349	729.923	730.923	3.48621
rcp00087	2.49454	2.04186	1.40243	1.97961	2.97961	16.1988	8.21429	3.65104	9.35472	10.3547	3.47519
rcp00027	0.623635	0	0	0.207878	1.20788	3.03728	4.10715	2.43403	3.19282	4.19282	3.47123
rcc02214	1.87091	2.04186	2.80486	2.23921	3.23921	7.08698	6.57143	17.0382	10.2322	11.2322	3.46758
rcc03150	4.98908	9.18837	5.60973	6.59572	7.59572	19.2361	31.2143	25.5573	25.3359	26.3359	3.4672
rcc00960	1.24727	2.04186	4.2073	2.49881	3.49881	8.09941	8.21429	17.0382	11.1173	12.1173	3.46327
rcc00934	1.24727	4.08372	1.40243	2.24447	3.24447	11.1367	7.39286	12.1701	10.2332	11.2332	3.46227
rcc02376	28.0636	17.3558	16.8292	20.7495	21.7495	63.7829	73.1072	85.191	74.027	75.027	3.44959
rcc01040	25.569	27.5651	21.0365	24.7235	25.7235	63.7829	109.25	90.0591	87.6973	88.6973	3.4481
rcc01023	1.24727	3.06279	0	1.43669	2.43669	5.06213	4.92858	12.1701	7.38695	8.38695	3.44195
rcc00697	9.97816	19.3977	14.0243	14.4667	15.4667	56.6959	48.4643	51.1146	52.0916	53.0916	3.43264
rcc02948	3.11818	3.06279	7.01216	4.39771	5.39771	20.2485	18.8929	13.3872	17.5095	18.5095	3.42914
rcc03257	12.4727	15.3139	2.80486	10.1972	11.1972	42.5219	40.25	29.2084	37.3268	38.3268	3.4229
rcc01130	0.623635	1.02093	4.2073	1.95062	2.95062	12.1491	6.57143	8.5191	9.07988	10.0799	3.41619
rcc01721	8.10726	11.2302	19.634	12.9905	13.9905	51.6337	58.3215	30.4254	46.7935	47.7935	3.41614
rcc01432	13.72	11.2302	11.2195	12.0566	13.0566	38.4722	50.9286	41.3785	43.5931	44.5931	3.41538
rcc03418	57.3744	54.1093	57.4997	56.3278	57.3278	207.547	220.964	155.778	194.763	195.763	3.4148
rcc03288	0.623635	0	0	0.207878	1.20788	2.02485	2.46429	4.86806	3.11907	4.11907	3.41017
rcc01468	3.74181	3.06279	5.60973	4.13811	5.13811	17.2112	16.4286	15.8212	16.487	17.487	3.40339
rcc00921	0.623635	1.02093	0	0.548188	1.54819	5.06213	1.64286	6.08507	4.26335	5.26335	3.39969
rcp00100	0	1.02093	0	0.34031	1.34031	4.04971	4.10715	2.43403	3.53029	4.53029	3.38003
rcc01077	8.10726	8.16744	9.81702	8.69724	9.69724	32.3976	33.6786	29.2084	31.7615	32.7615	3.37844
rcc01190	0.623635	1.02093	2.80486	1.48314	2.48314	8.09941	9.03572	4.86806	7.3344	8.3344	3.35639
rcc02210	4.36545	4.08372	2.80486	3.75134	4.75134	10.1243	16.4286	18.2552	14.936	15.936	3.354
rcc03296	4.36545	3.06279	4.2073	3.87851	4.87851	15.1864	12.3214	18.2552	15.2544	16.2544	3.33183
rcc02841	2.49454	0	0	0.831513	1.83151	3.03728	4.92858	7.30209	5.08931	6.08931	3.32474
rcc03364	0.623635	0	2.80486	1.14283	2.14283	6.07456	4.92858	7.30209	6.10174	7.10174	3.31418
rcc02644	1.87091	2.04186	2.80486	2.23921	3.23921	7.08698	14.7857	7.30209	9.72493	10.7249	3.31097
rcc01039	48.0199	52.0674	29.4511	43.1795	44.1795	152.876	153.607	129.004	145.162	146.162	3.30838
rcp00038	4.36545	3.06279	1.40243	2.94356	3.94356	7.08698	10.6786	18.2552	12.0069	13.0069	3.29827
rcp00096	4.36545	8.16744	2.80486	5.11258	6.11258	18.2237	24.6429	14.6042	19.1569	20.1569	3.29761
rcc00920	6.23635	5.10465	5.60973	5.65024	6.65024	23.2858	11.5	27.9913	20.9257	21.9257	3.29698
rcp00081	11.8491	10.2093	7.01216	9.69017	10.6902	25.3107	29.5715	47.4636	34.1152	35.1152	3.28481
rcc01317	1.24727	2.04186	2.80486	2.03133	3.03133	10.1243	5.75001	10.9531	8.94247	9.94247	3.2799
rcc01042	90.4271	95.9674	85.5484	90.6476	91.6476	290.566	323.643	283.564	299.258	300.258	3.27622
rcc02772	3.11818	4.08372	2.80486	3.33559	4.33559	8.09941	20.5357	10.9531	13.1961	14.1961	3.27432
rcc02329	1.24727	4.08372	0	1.777	2.777	11.1367	8.21429	4.86806	8.07301	9.07301	3.2672
rcc01440	39.289	34.7116	30.8535	34.9514	35.9514	92.1308	114.179	142.391	116.233	117.233	3.26089
rcc00518	17.4618	13.2721	9.81702	13.517	14.517	58.7207	41.0715	37.7275	45.8399	46.8399	3.22656
rcc02632	4.36545	5.10465	1.40243	3.62418	4.62418	18.2237	9.85715	13.3872	13.8227	14.8227	3.20547
rcc01420	0.623635	1.02093	0	0.548188	1.54819	4.04971	6.57143	1.21701	3.94605	4.94605	3.19474
rcc02599	10.6018	16.3349	9.81702	12.2512	13.2512	47.584	39.4286	36.5104	41.1744	42.1744	3.18268
rcc01188	1.87091	3.06279	1.40243	2.11204	3.11204	5.06213	8.21429	13.3872	8.88786	9.88786	3.17729
rcc02949	15.5909	15.3139	26.6462	19.1837	20.1837	60.7456	64.0715	64.5018	63.1063	64.1063	3.17614
rcc00141	22.4509	28.586	22.4389	24.4919	25.4919	78.9693	91.1787	69.3698	79.8392	80.8392	3.17117
rcp00020	1.24727	2.04186	0	1.09638	2.09638	5.06213	5.75001	6.08507	5.6324	6.6324	3.16375
rcc03005	169.005	238.898	238.413	215.439	216.439	702.624	680.143	658.405	680.391	681.391	3.14819
rcc01335	4.36545	6.12558	8.41459	6.30187	7.30187	20.2485	18.8929	26.7743	21.9719	22.9719	3.14603
rcc00896	1.87091	2.04186	0	1.30425	2.30425	4.04971	7.39286	7.30209	6.24822	7.24822	3.14558
rcc03028	1.87091	4.08372	2.80486	2.91983	3.91983	11.1367	10.6786	12.1701	11.3285	12.3285	3.14516
rcc01866	0.623635	1.02093	0	0.548188	1.54819	5.06213	4.10715	2.43403	3.86777	4.86777	3.14417
rcc01022	1.24727	0	2.80486	1.35071	2.35071	4.04971	6.57143	8.5191	6.38008	7.38008	3.13951
rcc01980	0	1.02093	0	0.34031	1.34031	3.03728	4.10715	2.43403	3.19282	4.19282	3.12825
rcc03289	0.623635	2.04186	2.80486	1.82345	2.82345	5.06213	9.85715	8.5191	7.8128	8.8128	3.12128
rcc02105	0	1.02093	1.40243	0.807787	1.80779	4.04971	4.92858	4.86806	4.61545	5.61545	3.10625
rcc01738	14.3436	16.3349	26.6462	19.1082	20.1082	83.019	45.1786	55.9827	61.3934	62.3934	3.10288
rcc01239	12.4727	15.3139	22.4389	16.7419	17.7419	42.5219	62.4286	57.1997	54.0501	55.0501	3.10284
rcc02789	30.5581	29.607	21.0365	27.0672	28.0672	102.255	78.0358	77.8889	86.0599	87.0599	3.10184
rcc02338	1.87091	1.02093	0	0.963945	1.96394	5.06213	4.10715	6.08507	5.08478	6.08478	3.09825
rcc02945	0	1.02093	1.40243	0.807787	1.80779	6.07456	1.64286	6.08507	4.60083	5.60083	3.09817
rcc02454	3.11818	4.08372	2.80486	3.33559	4.33559	13.1615	8.21429	15.8212	12.399	13.399	3.09047
rcc00568	6.85999	6.12558	5.60973	6.19843	7.19843	15.1864	18.0714	30.4254	21.2277	22.2277	3.08786
rcc03262	2.49454	1.02093	0	1.17182	2.17182	4.04971	5.75001	7.30209	5.7006	6.7006	3.08524
rcc03266	3.74181	2.04186	5.60973	3.7978	4.7978	13.1615	14.7857	13.3872	13.7781	14.7781	3.08019
rcc03272	0.623635	0	0	0.207878	1.20788	4.04971	4.10715	0	2.71895	3.71895	3.07891
rcc02034	1.87091	1.02093	0	0.963945	1.96394	2.02485	8.21429	4.86806	5.03573	6.03573	3.07327
rcc02526	26.1927	34.7116	30.8535	30.5859	31.5859	108.33	97.7501	81.54	95.8732	96.8732	3.06697
rcc01015	4.98908	1.02093	1.40243	2.47081	3.47081	10.1243	11.5	7.30209	9.64212	10.6421	3.06617
rcc02968	4.36545	5.10465	0	3.1567	4.1567	9.11184	11.5	14.6042	11.7387	12.7387	3.06461
rcc01349	5.61272	9.18837	9.81702	8.20604	9.20604	26.3231	29.5715	25.5573	27.1506	28.1506	3.05784
rcc00654	13.72	12.2512	2.80486	9.592	10.592	34.4225	30.3929	29.2084	31.3412	32.3412	3.05337
rcc01579	158.403	255.232	215.975	209.87	210.87	577.083	634.143	710.737	640.654	641.654	3.04289
rcc02552	1.24727	1.02093	1.40243	1.22354	2.22354	9.11184	5.75001	2.43403	5.76529	6.76529	3.04257
rcp00011	2.49454	0	2.80486	1.76647	2.76647	5.06213	7.39286	9.73612	7.39704	8.39704	3.03529
rcc02274	3.11818	3.06279	1.40243	2.5278	3.5278	7.08698	9.85715	12.1701	9.70476	10.7048	3.0344
rcc03279	0	1.02093	2.80486	1.27526	2.27526	5.06213	4.10715	8.5191	5.89613	6.89613	3.03091
rcc03077	5.61272	3.06279	1.40243	3.35931	4.35931	4.04971	10.6786	21.9063	12.2115	13.2115	3.03064
rcc02216	3.11818	2.04186	2.80486	2.65497	3.65497	8.09941	12.3214	9.73612	10.0523	11.0523	3.02392
rcc02723	3.74181	2.04186	5.60973	3.7978	4.7978	19.2361	11.5	9.73612	13.4907	14.4907	3.02029
rcc03370	1.24727	1.02093	1.40243	1.22354	2.22354	2.02485	9.03572	6.08507	5.71522	6.71522	3.02005
rcc01228	4.36545	0	2.80486	2.3901	3.3901	10.1243	9.03572	8.5191	9.22636	10.2264	3.01653
rcc03147	2.49454	8.16744	9.81702	6.82633	7.82633	19.2361	20.5357	27.9913	22.5877	23.5877	3.01389
rcc01282	5.61272	6.12558	1.40243	4.38024	5.38024	10.1243	17.25	18.2552	15.2098	16.2098	3.01284
rcc00134	1.87091	2.04186	2.80486	2.23921	3.23921	5.06213	6.57143	14.6042	8.74591	9.74591	3.00873
rcc03457	25.569	20.4186	19.634	21.8739	22.8739	68.845	77.2144	57.1997	67.753	68.753	3.00574
rcc03367	1.24727	0	0	0.415757	1.41576	6.07456	2.46429	1.21701	3.25195	4.25195	3.00331
rcc00813	8.73089	11.2302	7.01216	8.99109	9.99109	32.3976	36.1429	18.2552	28.9319	29.9319	2.99586
rcc02344	10.6018	10.2093	21.0365	13.9492	14.9492	47.584	49.2858	34.0764	43.6487	44.6487	2.9867
rcc00380	38.6654	38.7953	35.0608	37.5072	38.5072	124.528	122.393	94.9271	113.95	114.95	2.98515
rcc00139	3.74181	5.10465	5.60973	4.81873	5.81873	17.2112	17.25	14.6042	16.3551	17.3551	2.98264
rcp00093	2.49454	0	2.80486	1.76647	2.76647	7.08698	4.92858	9.73612	7.25056	8.25056	2.98234
rcc00417	1.87091	4.08372	1.40243	2.45235	3.45235	15.1864	6.57143	6.08507	9.28097	10.281	2.97796
rcc02672	9.97816	7.14651	7.01216	8.04561	9.04561	26.3231	27.1072	24.3403	25.9235	26.9235	2.97642
rcc00282	61.1162	90.8627	58.9021	70.2937	71.2937	229.821	234.107	169.165	211.031	212.031	2.97405
rcc03327	52.3853	39.8163	37.8657	43.3558	44.3558	142.752	138	111.965	130.906	131.906	2.97382
rcc01429	5.61272	2.04186	4.2073	3.95396	4.95396	9.11184	12.3214	19.4722	13.6352	14.6352	2.95424
rcc00307	95.4162	103.114	91.1581	96.5627	97.5627	303.728	259.572	298.169	287.156	288.156	2.95355
rcc02500	202.681	164.37	138.841	168.631	169.631	581.133	528.179	390.662	499.991	500.991	2.95342
rcc03164	3.74181	0	4.2073	2.6497	3.6497	12.1491	7.39286	9.73612	9.75937	10.7594	2.94801
rcc03414	24.9454	22.4604	25.2438	24.2165	25.2165	64.7953	77.2144	77.8889	73.2995	74.2995	2.94646
rcc01279	1.87091	2.04186	0	1.30425	2.30425	3.03728	8.21429	6.08507	5.77888	6.77888	2.9419
rcc01931	2.49454	3.06279	1.40243	2.31992	3.31992	11.1367	11.5	3.65104	8.76258	9.76258	2.94061
rcc03081	24.9454	38.7953	19.634	27.7916	28.7916	84.0314	103.5	63.2848	83.6054	84.6054	2.93855
rcc01149	6.85999	14.293	14.0243	11.7258	12.7258	42.5219	38.6072	27.9913	36.3735	37.3735	2.93683
rcc02453	0.623635	7.14651	1.40243	3.05752	4.05752	11.1367	8.21429	13.3872	10.9127	11.9127	2.93596
rcc02689	3.11818	2.04186	0	1.72001	2.72001	9.11184	3.28572	8.5191	6.97222	7.97222	2.93095
rcc01104	0	1.02093	0	0.34031	1.34031	1.01243	4.10715	3.65104	2.92354	3.92354	2.92734
rcc01683	4.98908	9.18837	9.81702	7.99816	8.99816	23.2858	24.6429	27.9913	25.3067	26.3067	2.92356
rcc02270	3.11818	4.08372	4.2073	3.80306	4.80306	10.1243	13.1429	15.8212	13.0294	14.0294	2.92094
rcc01259	3.74181	2.04186	0	1.92789	2.92789	1.01243	8.21429	13.3872	7.53796	8.53796	2.91608
rcc01397	1.24727	0	1.40243	0.883234	1.88323	2.02485	6.57143	4.86806	4.48812	5.48812	2.9142
rcc01167	31.8054	30.6279	15.4268	25.9533	26.9533	62.7704	74.7501	94.9271	77.4825	78.4825	2.91179
rcc01664	21.8272	24.5023	18.2316	21.5204	22.5204	79.9817	55.8572	57.1997	64.3462	65.3462	2.90165
rcc00586	3.74181	4.08372	1.40243	3.07599	4.07599	9.11184	9.85715	13.3872	10.7854	11.7854	2.89142
rcc02451	3.74181	1.02093	4.2073	2.99001	3.99001	6.07456	15.6072	9.73612	10.4726	11.4726	2.87533
rcc01194	1.87091	0	0	0.623635	1.62364	2.02485	4.10715	4.86806	3.66669	4.66669	2.87422
rcc01682	1.87091	3.06279	1.40243	2.11204	3.11204	9.11184	7.39286	7.30209	7.9356	8.9356	2.8713
rcc00222	19.3327	35.7325	19.634	24.8998	25.8998	60.7456	76.3929	82.757	73.2985	74.2985	2.8687
rcc00945	0	2.04186	0	0.68062	1.68062	6.07456	4.10715	1.21701	3.79957	4.79957	2.85584
rcc01648	1.24727	1.02093	0	0.756067	1.75607	1.01243	4.92858	6.08507	4.00869	5.00869	2.85222
rcc02555	0.623635	4.08372	0	1.56912	2.56912	3.03728	7.39286	8.5191	6.31642	7.31642	2.84783
rcc02378	1.24727	1.02093	0	0.756067	1.75607	5.06213	3.28572	3.65104	3.99963	4.99963	2.84706
rcc03366	1.87091	4.08372	2.80486	2.91983	3.91983	9.11184	11.5	9.73612	10.116	11.116	2.83583
rcc02489	9.35453	9.18837	8.41459	8.98583	9.98583	31.3852	22.1786	27.9913	27.185	28.185	2.8225
rcc00149	7.48362	5.10465	5.60973	6.066	7.066	19.2361	20.5357	17.0382	18.9367	19.9367	2.82149
rcc00641	7.48362	4.08372	7.01216	6.19317	7.19317	24.2982	18.8929	14.6042	19.2651	20.2651	2.81727
rcc02640	2.49454	1.02093	1.40243	1.6393	2.6393	11.1367	3.28572	4.86806	6.43016	7.43016	2.8152
rcc01602	3.74181	3.06279	1.40243	2.73568	3.73568	6.07456	11.5	10.9531	9.50923	10.5092	2.81321
rcc02007	4.36545	4.08372	1.40243	3.28387	4.28387	9.11184	8.21429	15.8212	11.0491	12.0491	2.81267
rcc02733	1.87091	1.02093	1.40243	1.43142	2.43142	6.07456	6.57143	4.86806	5.83802	6.83802	2.81235
rcc00228	74.8362	44.9209	60.3046	60.0206	61.0206	207.547	174.964	129.004	170.505	171.505	2.81061
rcc01604	3.74181	2.04186	1.40243	2.39537	3.39537	4.04971	5.75001	15.8212	8.5403	9.5403	2.8098
rcc02703	6.85999	4.08372	2.80486	4.58286	5.58286	12.1491	19.7143	12.1701	14.6779	15.6779	2.80821
rcc01998	2.49454	2.04186	2.80486	2.44709	3.44709	8.09941	5.75001	12.1701	8.67319	9.67319	2.80619
rcc03029	14.3436	15.3139	18.2316	15.9631	16.9631	49.6089	46	43.8125	46.4738	47.4738	2.79866
rcc02728	2.49454	1.02093	2.80486	2.10678	3.10678	3.03728	9.03572	10.9531	7.67538	8.67538	2.7924
rcc01986	0	1.02093	2.80486	1.27526	2.27526	5.06213	2.46429	8.5191	5.34851	6.34851	2.79023
rcc00968	3.74181	7.14651	5.60973	5.49935	6.49935	14.174	23.8215	13.3872	17.1275	18.1275	2.78913
rcc02794	18.7091	24.5023	9.81702	17.6761	18.6761	52.6462	56.6786	43.8125	51.0458	52.0458	2.78675
rcc02576	1.87091	0	1.40243	1.09111	2.09111	3.03728	6.57143	4.86806	4.82559	5.82559	2.78588
rcp00097	0.623635	1.02093	1.40243	1.01567	2.01567	6.07456	4.10715	3.65104	4.61092	5.61092	2.78365
rcc02725	0	1.02093	0	0.34031	1.34031	2.02485	4.92858	1.21701	2.72348	3.72348	2.77807
rcc02811	79.2017	76.5697	77.1338	77.635	78.635	243.995	214.393	193.505	217.298	218.298	2.77609
rcc01398	0	2.04186	0	0.68062	1.68062	4.04971	0.821429	6.08507	3.65207	4.65207	2.76807
rcc01663	359.837	425.728	357.62	381.062	382.062	1165.3	1091.68	905.459	1054.15	1055.15	2.76172
rcc00931	1.24727	0	1.40243	0.883234	1.88323	4.04971	2.46429	6.08507	4.19969	5.19969	2.76104
rcc02362	9.97816	17.3558	16.8292	14.721	15.721	45.5592	40.25	41.3785	42.3959	43.3959	2.76037
rcc00488	22.4509	11.2302	16.8292	16.8368	17.8368	53.6586	46	45.0295	48.2294	49.2294	2.76
rcp00031	1.24727	4.08372	1.40243	2.24447	3.24447	9.11184	9.85715	4.86806	7.94568	8.94568	2.75721
rcc00382	0.623635	3.06279	1.40243	1.69629	2.69629	5.06213	3.28572	10.9531	6.43366	7.43366	2.757
rcp00029	1.87091	1.02093	1.40243	1.43142	2.43142	4.04971	5.75001	7.30209	5.7006	6.7006	2.75584
rcc01311	1.24727	4.08372	2.80486	2.71195	3.71195	10.1243	9.03572	8.5191	9.22636	10.2264	2.75498
rcc02951	1.24727	2.04186	1.40243	1.56385	2.56385	7.08698	7.39286	3.65104	6.04363	7.04363	2.74728
rcc02310	3.11818	3.06279	4.2073	3.46275	4.46275	12.1491	10.6786	10.9531	11.2603	12.2603	2.74724
rcc01979	0.623635	1.02093	0	0.548188	1.54819	4.04971	0.821429	4.86806	3.2464	4.2464	2.74282
rcc02427	50.5144	53.0883	47.6827	50.4285	51.4285	112.379	121.572	186.203	140.051	141.051	2.74267
rcc01441	8.73089	7.14651	14.0243	9.96724	10.9672	22.2734	29.5715	35.2934	29.0461	30.0461	2.73962
rcc00137	1.24727	1.02093	0	0.756067	1.75607	0	4.10715	7.30209	3.80308	4.80308	2.73513
rcc02854	1.87091	2.04186	0	1.30425	2.30425	4.04971	5.75001	6.08507	5.29493	6.29493	2.73187
rcc01938	13.72	7.14651	11.2195	10.6953	11.6953	28.3479	32.8572	31.6424	30.9492	31.9492	2.73179
rcc00904	2.49454	5.10465	4.2073	3.93549	4.93549	10.1243	11.5	15.8212	12.4818	13.4818	2.7316
rcc03458	6.85999	4.08372	9.81702	6.92024	7.92024	26.3231	22.1786	13.3872	20.6296	21.6296	2.73093
rcc00555	3.11818	6.12558	1.40243	3.54873	4.54873	10.1243	13.1429	10.9531	11.4068	12.4068	2.72752
rcc00575	0.623635	6.12558	2.80486	3.18469	4.18469	13.1615	10.6786	7.30209	10.3807	11.3807	2.71961
rcc01684	2.49454	5.10465	1.40243	3.00054	4.00054	5.06213	14.7857	9.73612	9.86133	10.8613	2.71496
rcc02115	0.623635	0	1.40243	0.675356	1.67536	2.02485	4.92858	3.65104	3.53482	4.53482	2.70678
rcp00150	2.49454	3.06279	4.2073	3.25488	4.25488	9.11184	6.57143	15.8212	10.5015	11.5015	2.70313
rcc02575	1.87091	0	0	0.623635	1.62364	4.04971	2.46429	3.65104	3.38835	4.38835	2.70279
rcc01101	4.98908	1.02093	2.80486	2.93829	3.93829	10.1243	9.03572	9.73612	9.63203	10.632	2.69966
rcc01095	7.48362	3.06279	2.80486	4.45042	5.45042	16.1988	9.03572	15.8212	13.6852	14.6852	2.69433
rcc02604	6.85999	9.18837	2.80486	6.28441	7.28441	23.2858	10.6786	21.9063	18.6236	19.6236	2.69391
rcc03337	2.49454	4.08372	2.80486	3.12771	4.12771	7.08698	9.85715	13.3872	10.1104	11.1104	2.69167
rcc01360	9.35453	11.2302	11.2195	10.6014	11.6014	27.3355	30.3929	32.8594	30.1959	31.1959	2.68898
rcc02734	1.24727	0	4.2073	1.81819	2.81819	5.06213	4.92858	9.73612	6.57561	7.57561	2.68811
rcc00988	3.11818	0	0	1.03939	2.03939	2.02485	4.10715	7.30209	4.47803	5.47803	2.68611
rcp00072	5.61272	4.08372	5.60973	5.10205	6.10205	12.1491	13.1429	20.6893	15.3271	16.3271	2.67567
rcc01013	6.23635	7.14651	5.60973	6.33086	7.33086	16.1988	21.3572	18.2552	18.6037	19.6037	2.67414
rcc00785	54.2563	73.5069	49.0851	58.9494	59.9494	168.063	167.572	141.174	158.936	159.936	2.66785
rcc02377	27.4399	27.5651	19.634	24.8797	25.8797	53.6586	82.1429	68.1528	67.9848	68.9848	2.66559
rcc02724	1.87091	1.02093	2.80486	1.8989	2.8989	5.06213	6.57143	8.5191	6.71756	7.71756	2.66224
rcc00603	15.5909	16.3349	7.01216	12.9793	13.9793	38.4722	31.2143	38.9445	36.2103	37.2103	2.66182
rcc00917	6.23635	13.2721	7.01216	8.8402	9.8402	25.3107	29.5715	20.6893	25.1905	26.1905	2.66158
rcc00942	1.87091	1.02093	0	0.963945	1.96394	2.02485	5.75001	4.86806	4.21431	5.21431	2.65502
rcc02670	69.8471	80.6534	78.5362	76.3456	77.3456	189.324	205.357	217.846	204.176	205.176	2.65271
rcc00245	2.49454	2.04186	1.40243	1.97961	2.97961	10.1243	3.28572	7.30209	6.90402	7.90402	2.6527
rcc01227	4.98908	2.04186	5.60973	4.21356	5.21356	11.1367	13.9643	13.3872	12.8294	13.8294	2.65258
rcc01616	0.623635	2.04186	0	0.888498	1.8885	7.08698	4.92858	0	4.00519	5.00519	2.65035
rcc02095	0.623635	2.04186	0	0.888498	1.8885	3.03728	4.10715	4.86806	4.00416	5.00416	2.64981
rcc02565	40.5363	51.0465	47.6827	46.4218	47.4218	115.417	149.5	108.314	124.41	125.41	2.64457
rcc01041	10.6018	16.3349	8.41459	11.7838	12.7838	21.261	39.4286	37.7275	32.8057	33.8057	2.64442
rcc01575	75.4598	70.4441	79.9386	75.2809	76.2809	198.436	208.643	194.722	200.6	201.6	2.64287
rcc00463	43.6545	52.0674	37.8657	44.5292	45.5292	120.479	133.893	103.446	119.273	120.273	2.64166
rcp00021	0	3.06279	0	1.02093	2.02093	6.07456	3.28572	3.65104	4.33711	5.33711	2.64092
rcc02403	3.11818	4.08372	2.80486	3.33559	4.33559	10.1243	9.03572	12.1701	10.4434	11.4434	2.63941
rcc01696	0.623635	2.04186	2.80486	1.82345	2.82345	7.08698	7.39286	4.86806	6.4493	7.4493	2.63837
rcc00050	13.72	14.293	15.4268	14.4799	15.4799	45.5592	33.6786	40.1615	39.7998	40.7998	2.63566
rcc02442	15.5909	19.3977	16.8292	17.2726	18.2726	45.5592	46.8215	48.6806	47.0204	48.0204	2.628
rcc00426	9.35453	2.04186	7.01216	6.13618	7.13618	22.2734	11.5	19.4722	17.7485	18.7485	2.62725
rcc02702	36.1708	32.6697	23.8413	30.894	31.894	106.305	94.4644	47.4636	82.7442	83.7442	2.62571
rcc00870	13.0963	13.2721	8.41459	11.5943	12.5943	26.3231	29.5715	40.1615	32.0187	33.0187	2.62171
rcc00067	2.49454	0	0	0.831513	1.83151	6.07456	4.10715	1.21701	3.79957	4.79957	2.62055
rcc00944	0	0	2.80486	0.934955	1.93495	4.04971	3.28572	4.86806	4.06783	5.06783	2.61909
rcc01653	1.87091	2.04186	1.40243	1.77173	2.77173	4.04971	9.85715	4.86806	6.25831	7.25831	2.61869
rcc02699	2.49454	1.02093	0	1.17182	2.17182	3.03728	4.92858	6.08507	4.68364	5.68364	2.61699
rcc00590	0	1.02093	1.40243	0.807787	1.80779	3.03728	3.28572	4.86806	3.73035	4.73035	2.61665
rcc02778	33.6763	19.3977	18.2316	23.7685	24.7685	68.845	66.5358	55.9827	63.7878	64.7878	2.61573
rcc02408	66.729	92.9046	79.9386	79.8574	80.8574	217.672	228.357	184.986	210.338	211.338	2.61372
rcc02648	0.623635	3.06279	2.80486	2.16376	3.16376	5.06213	8.21429	8.5191	7.26518	8.26518	2.61245
rcc02634	205.176	281.777	259.45	248.801	249.801	686.425	667.001	598.771	650.732	651.732	2.60901
rcc03313	3.11818	2.04186	2.80486	2.65497	3.65497	9.11184	11.5	4.86806	8.4933	9.4933	2.59737
rcc02174	13.72	6.12558	11.2195	10.355	11.355	26.3231	23.8215	35.2934	28.4793	29.4793	2.59615
rcc00512	86.0616	65.3395	68.7192	73.3734	74.3734	253.107	184	138.74	191.949	192.949	2.59432
rcc02780	45.5254	27.5651	29.4511	34.1805	35.1805	115.417	94.4644	60.8507	90.2439	91.2439	2.59359
rcc00807	8.10726	12.2512	16.8292	12.3959	13.3959	41.5095	35.3215	24.3403	33.7237	34.7237	2.59212
rcc00164	17.4618	8.16744	12.6219	12.7504	13.7504	46.5716	37.7857	19.4722	34.6099	35.6099	2.58974
rcc03270	1.87091	4.08372	0	1.98487	2.98487	5.06213	6.57143	8.5191	6.71756	7.71756	2.58555
rcc01618	12.4727	7.14651	5.60973	8.40965	9.40965	31.3852	23.8215	14.6042	23.2703	24.2703	2.5793
rcc02334	0.623635	0	1.40243	0.675356	1.67536	7.08698	1.64286	1.21701	3.31562	4.31562	2.57594
rcc03004	74.8362	118.428	110.792	101.352	102.352	218.684	254.643	313.99	262.439	263.439	2.57385
rcc02735	3.74181	6.12558	7.01216	5.62652	6.62652	21.261	9.85715	17.0382	16.0521	17.0521	2.57331
rcc02260	1.87091	5.10465	1.40243	2.79266	3.79266	11.1367	6.57143	8.5191	8.74241	9.74241	2.56875
rcc01920	3.74181	5.10465	2.80486	3.88377	4.88377	10.1243	9.85715	14.6042	11.5285	12.5285	2.56534
rcc01113	5.61272	10.2093	7.01216	7.61139	8.61139	14.174	22.1786	26.7743	21.0423	22.0423	2.55967
rcc02495	96.6634	139.867	182.316	139.616	140.616	363.461	368.822	341.981	358.088	359.088	2.55368
rcc00192	5.61272	0	8.41459	4.67577	5.67577	17.2112	9.85715	13.3872	13.4852	14.4852	2.55211
rcc01716	3.74181	3.06279	2.80486	3.20315	4.20315	13.1615	9.85715	6.08507	9.70126	10.7013	2.54601
rcc00108	7.48362	5.10465	2.80486	5.13104	6.13104	13.1615	19.7143	10.9531	14.6097	15.6097	2.546
rcc01984	1.87091	3.06279	4.2073	3.047	4.047	7.08698	7.39286	13.3872	9.289	10.289	2.54238
rcc00105	2.49454	3.06279	1.40243	2.31992	3.31992	1.01243	6.57143	14.6042	7.39601	8.39601	2.52898
rcc02407	39.289	33.6907	36.4632	36.481	37.481	66.8201	105.964	108.314	93.6996	94.6996	2.5266
rcp00041	9.35453	7.14651	7.01216	7.83773	8.83773	14.174	25.4643	24.3403	21.3262	22.3262	2.52624
rcc00949	6.23635	8.16744	2.80486	5.73622	6.73622	17.2112	9.85715	20.6893	15.9192	16.9192	2.51168
rcc02567	8.10726	4.08372	2.80486	4.99861	5.99861	15.1864	17.25	9.73612	14.0575	15.0575	2.51017
rcc02191	2.49454	1.02093	1.40243	1.6393	2.6393	9.11184	4.10715	3.65104	5.62334	6.62334	2.50951
rcc02285	1.24727	0	1.40243	0.883234	1.88323	5.06213	2.46429	3.65104	3.72582	4.72582	2.50942
rcc03102	185.843	155.181	176.706	172.577	173.577	468.753	432.893	399.181	433.609	434.609	2.50384
rcc01754	125.974	132.721	112.195	123.63	124.63	367.511	300.643	264.092	310.749	311.749	2.5014
rcp00104	10.6018	11.2302	5.60973	9.14725	10.1472	25.3107	22.1786	25.5573	24.3489	25.3489	2.4981
rcp00023	3.74181	0	0	1.24727	2.24727	6.07456	4.10715	3.65104	4.61092	5.61092	2.49677
rcc01094	2.49454	7.14651	2.80486	4.14864	5.14864	13.1615	6.57143	15.8212	11.8514	12.8514	2.49608
rcc00698	9.35453	8.16744	12.6219	10.048	11.048	38.4722	23	18.2552	26.5758	27.5758	2.49601
rcc02830	4.98908	6.12558	5.60973	5.5748	6.5748	14.174	19.7143	12.1701	15.3528	16.3528	2.4872
rcc01658	4.98908	8.16744	8.41459	7.19037	8.19037	17.2112	23.8215	17.0382	19.357	20.357	2.48548
rcc00600	71.0944	61.2558	54.6949	62.3483	63.3483	163.001	162.643	143.608	156.417	157.417	2.48494
rcc01202	0.623635	1.02093	4.2073	1.95062	2.95062	5.06213	9.03572	4.86806	6.32197	7.32197	2.4815
rcc02257	1.87091	5.10465	5.60973	4.19509	5.19509	13.1615	13.9643	8.5191	11.8816	12.8816	2.47958
rcc02779	1.87091	1.02093	2.80486	1.8989	2.8989	7.08698	6.57143	4.86806	6.17549	7.17549	2.47525
rcc02520	68.5999	102.093	96.7678	89.1535	90.1535	221.721	206.179	237.318	221.739	222.739	2.47067
rcc02443	6.85999	5.10465	14.0243	8.66298	9.66298	21.261	23	24.3403	22.8671	23.8671	2.46995
rcc02388	20.58	21.4395	22.4389	21.4861	22.4861	52.6462	45.1786	65.7188	54.5145	55.5145	2.46883
rcc01580	91.0507	107.198	100.975	99.7411	100.741	215.647	276	250.705	247.451	248.451	2.46623
rcc00827	104.771	135.784	129.024	123.193	124.193	293.604	320.357	301.82	305.26	306.26	2.46601
rcc00032	4.36545	6.12558	1.40243	3.96448	4.96448	11.1367	11.5	10.9531	11.1966	12.1966	2.45677
rcc01280	0.623635	0	1.40243	0.675356	1.67536	4.04971	1.64286	3.65104	3.11454	4.11454	2.45592
rcc01742	8.10726	6.12558	4.2073	6.14671	7.14671	20.2485	14.7857	14.6042	16.5461	17.5461	2.45514
rcc01179	54.2563	46.9628	56.0973	52.4388	53.4388	152.876	123.214	114.399	130.163	131.163	2.45446
rcc02209	1.87091	0	1.40243	1.09111	2.09111	5.06213	2.46429	4.86806	4.13149	5.13149	2.45395
rcc00138	9.35453	11.2302	12.6219	11.0689	12.0689	26.3231	23	36.5104	28.6112	29.6112	2.45352
rcc00871	1722.48	2556.41	2444.44	2241.11	2242.11	6035.07	5470.72	4990.98	5498.92	5499.92	2.45301
rcc01564	3.74181	5.10465	5.60973	4.81873	5.81873	7.08698	20.5357	12.1701	13.2643	14.2643	2.45144
rcc00985	5.61272	3.06279	5.60973	4.76174	5.76174	9.11184	10.6786	19.4722	13.0876	14.0876	2.44502
rcc00451	2.49454	0	1.40243	1.29899	2.29899	2.02485	5.75001	6.08507	4.61998	5.61998	2.44454
rcc02294	6.23635	2.04186	4.2073	4.16184	5.16184	9.11184	12.3214	13.3872	11.6068	12.6068	2.44231
rcc00123	2.49454	0	1.40243	1.29899	2.29899	2.02485	3.28572	8.5191	4.60989	5.60989	2.44015
rcc02452	14.9672	23.4814	15.4268	17.9585	18.9585	48.5965	46.8215	40.1615	45.1931	46.1931	2.43655
rcc00750	21.8272	22.4604	16.8292	20.3723	21.3723	66.8201	46.8215	38.9445	50.862	51.862	2.4266
rcc02740	1.24727	2.04186	1.40243	1.56385	2.56385	3.03728	4.10715	8.5191	5.22118	6.22118	2.42649
rcc01155	70.4708	84.7371	75.7313	76.9797	77.9797	187.299	171.679	204.458	187.812	188.812	2.4213
rcc01807	321.172	389.995	385.669	365.612	366.612	935.482	1039.11	680.311	884.967	885.967	2.41663
rcc01510	6.23635	8.16744	0	4.80126	5.80126	18.2237	7.39286	13.3872	13.0012	14.0012	2.41348
rcc02473	31.8054	26.5442	21.0365	26.462	27.462	58.7207	61.6072	75.4549	65.2609	66.2609	2.41282
rcc02446	2.49454	3.06279	1.40243	2.31992	3.31992	3.03728	10.6786	7.30209	7.00598	8.00598	2.4115
rcc01651	2.49454	1.02093	1.40243	1.6393	2.6393	3.03728	5.75001	7.30209	5.36312	6.36312	2.41091
rcc02317	14.3436	9.18837	19.634	14.3887	15.3887	38.4722	34.5	35.2934	36.0886	37.0886	2.41012
rcc03213	105.394	143.951	194.938	148.094	149.094	316.889	392.643	365.104	358.212	359.212	2.40929
rcp00092	8.10726	7.14651	2.80486	6.01954	7.01954	12.1491	19.7143	15.8212	15.8949	16.8949	2.40683
rcc00933	0.623635	1.02093	0	0.548188	1.54819	2.02485	4.92858	1.21701	2.72348	3.72348	2.40506
rcc02505	3.74181	2.04186	0	1.92789	2.92789	5.06213	5.75001	7.30209	6.03808	7.03808	2.4038
rcc02097	1.87091	3.06279	5.60973	3.51447	4.51447	7.08698	9.03572	13.3872	9.83662	10.8366	2.40042
rcp00048	1.24727	1.02093	1.40243	1.22354	2.22354	6.07456	3.28572	3.65104	4.33711	5.33711	2.40027
rcc03283	0	1.02093	1.40243	0.807787	1.80779	3.03728	3.28572	3.65104	3.32468	4.32468	2.39225
rcc01624	0	6.12558	1.40243	2.50934	3.50934	7.08698	6.57143	8.5191	7.39251	8.39251	2.39148
rcc00124	9.35453	9.18837	11.2195	9.92078	10.9208	30.3728	23	21.9063	25.093	26.093	2.3893
rcc00450	4.98908	0	5.60973	3.53294	4.53294	11.1367	7.39286	10.9531	9.82756	10.8276	2.38864
rcc02261	3.74181	2.04186	1.40243	2.39537	3.39537	11.1367	4.10715	6.08507	7.10964	8.10964	2.38844
rcc03369	1.24727	1.02093	2.80486	1.69102	2.69102	4.04971	2.46429	9.73612	5.4167	6.4167	2.38449
rcc02907	5.61272	14.293	8.41459	9.44011	10.4401	11.1367	33.6786	26.7743	23.8632	24.8632	2.38151
rcc03080	8.10726	11.2302	4.2073	7.84826	8.84826	24.2982	16.4286	19.4722	20.0664	21.0664	2.38085
rcc02892	2.49454	0	1.40243	1.29899	2.29899	4.04971	3.28572	6.08507	4.4735	5.4735	2.38083
rcc00655	14.3436	15.3139	15.4268	15.0281	16.0281	36.4473	41.8929	32.8594	37.0665	38.0665	2.37499
rcp00065	4.98908	2.04186	4.2073	3.74608	4.74608	11.1367	12.3214	7.30209	10.2534	11.2534	2.3711
rcc00998	1.24727	0	1.40243	0.883234	1.88323	3.03728	2.46429	4.86806	3.45654	4.45654	2.36643
rcc03308	3.11818	2.04186	2.80486	2.65497	3.65497	7.08698	2.46429	13.3872	7.64614	8.64614	2.36559
rcc03477	6.85999	3.06279	1.40243	3.77507	4.77507	14.174	5.75001	10.9531	10.2924	11.2924	2.36486
rcc02177	27.4399	54.1093	46.2803	42.6098	43.6098	79.9817	93.6429	132.655	102.093	103.093	2.36399
rcc01652	0	2.04186	0	0.68062	1.68062	4.04971	0	4.86806	2.97259	3.97259	2.36376
rcc01560	28.0636	38.7953	54.6949	40.5179	41.5179	85.0438	87.8929	118.05	96.9957	97.9957	2.36032
rcc02149	54.2563	51.0465	50.4876	51.9301	52.9301	154.901	120.75	96.1442	123.932	124.932	2.36032
rcc02894	1.24727	1.02093	4.2073	2.1585	3.1585	5.06213	8.21429	6.08507	6.45383	7.45383	2.35993
rcc00991	2.49454	0	0	0.831513	1.83151	5.06213	2.46429	2.43403	3.32015	4.32015	2.35879
rcc01607	6.85999	4.08372	8.41459	6.45277	7.45277	18.2237	20.5357	10.9531	16.5708	17.5708	2.35763
rcc01688	4.36545	2.04186	2.80486	3.07072	4.07072	5.06213	2.46429	18.2552	8.59388	9.59388	2.3568
rcc01430	3.11818	3.06279	2.80486	2.99528	3.99528	6.07456	8.21429	10.9531	8.41399	9.41399	2.35628
rcc00885	0.623635	1.02093	5.60973	2.4181	3.4181	8.09941	5.75001	7.30209	7.0505	8.0505	2.35526
rcc00519	6.85999	5.10465	5.60973	5.85812	6.85812	17.2112	17.25	10.9531	15.1381	16.1381	2.35314
rcc01027	8.10726	6.12558	9.81702	8.01662	9.01662	14.174	17.25	29.2084	20.2108	21.2108	2.35241
rcc00131	2.49454	5.10465	5.60973	4.40297	5.40297	6.07456	18.0714	10.9531	11.6997	12.6997	2.3505
rcc01284	4.36545	1.02093	7.01216	4.13285	5.13285	13.1615	11.5	8.5191	11.0602	12.0602	2.34962
rcc02938	3.74181	2.04186	4.2073	3.33032	4.33032	9.11184	9.85715	8.5191	9.1627	10.1627	2.34687
rcc00434	1.24727	2.04186	1.40243	1.56385	2.56385	4.04971	2.46429	8.5191	5.01103	6.01103	2.34453
rcc03222	3.11818	6.12558	5.60973	4.95116	5.95116	11.1367	10.6786	17.0382	12.9512	13.9512	2.34428
rcc01012	63.6108	83.7162	64.5119	70.613	71.613	168.063	188.929	143.608	166.866	167.866	2.34408
rcc00086	11.8491	10.2093	5.60973	9.2227	10.2227	26.3231	23	19.4722	22.9318	23.9318	2.34104
rcc01903	5.61272	3.06279	4.2073	4.29427	5.29427	16.1988	10.6786	7.30209	11.3932	12.3932	2.34086
rcc02921	1.87091	2.04186	2.80486	2.23921	3.23921	3.03728	5.75001	10.9531	6.58014	7.58014	2.34012
rcc01717	20.58	38.7953	26.6462	28.6738	29.6738	61.758	67.3572	75.4549	68.19	69.19	2.33169
rcc02563	1.24727	0	1.40243	0.883234	1.88323	4.04971	2.46429	3.65104	3.38835	4.38835	2.33022
rcc00886	0.623635	5.10465	0	1.90943	2.90943	3.03728	8.21429	6.08507	5.77888	6.77888	2.32997
rcc02291	3.11818	7.14651	15.4268	8.56381	9.56381	21.261	18.0714	24.3403	21.2242	22.2242	2.32378
rcp00149	2.49454	3.06279	1.40243	2.31992	3.31992	5.06213	4.10715	10.9531	6.70747	7.70747	2.32158
rcc01873	16.8381	16.3349	11.2195	14.7975	15.7975	40.4971	41.8929	24.3403	35.5767	36.5767	2.31535
rcc02201	6.23635	3.06279	4.2073	4.50215	5.50215	13.1615	9.85715	12.1701	11.7296	12.7296	2.31357
rcc03345	3.74181	7.14651	5.60973	5.49935	6.49935	9.11184	9.85715	23.1233	14.0308	15.0308	2.31266
rcc02332	1.24727	1.02093	0	0.756067	1.75607	3.03728	4.92858	1.21701	3.06096	4.06096	2.31253
rcc03043	7.48362	3.06279	2.80486	4.45042	5.45042	11.1367	9.03572	14.6042	11.5922	12.5922	2.31031
rcc00719	8.10726	2.04186	7.01216	5.72043	6.72043	14.174	12.3214	17.0382	14.5112	15.5112	2.30807
rcc01997	1.24727	1.02093	1.40243	1.22354	2.22354	5.06213	2.46429	4.86806	4.13149	5.13149	2.3078
rcc02940	2.49454	1.02093	0	1.17182	2.17182	5.06213	5.75001	1.21701	4.00972	5.00972	2.30669
rcp00078	5.61272	8.16744	4.2073	5.99582	6.99582	15.1864	15.6072	14.6042	15.1326	16.1326	2.30603
rcc01926	3.11818	3.06279	1.40243	2.5278	3.5278	5.06213	9.03572	7.30209	7.13331	8.13331	2.30549
rcp00067	1.24727	2.04186	2.80486	2.03133	3.03133	4.04971	9.03572	4.86806	5.9845	6.9845	2.3041
rcc00430	8.73089	7.14651	5.60973	7.16238	8.16238	10.1243	18.8929	24.3403	17.7858	18.7858	2.30151
rcc01336	4.98908	6.12558	7.01216	6.04227	7.04227	8.09941	15.6072	21.9063	15.2043	16.2043	2.301
rcc02995	3.74181	2.04186	1.40243	2.39537	3.39537	6.07456	5.75001	8.5191	6.78122	7.78122	2.29172
rcc02517	6.23635	10.2093	2.80486	6.41684	7.41684	20.2485	10.6786	17.0382	15.9884	16.9884	2.29052
rcc01175	3.11818	3.06279	2.80486	2.99528	3.99528	6.07456	4.92858	13.3872	8.1301	9.1301	2.28522
rcc00401	6.85999	6.12558	1.40243	4.796	5.796	4.04971	18.0714	14.6042	12.2418	13.2418	2.28464
rcc01646	1.24727	1.02093	1.40243	1.22354	2.22354	4.04971	5.75001	2.43403	4.07791	5.07791	2.2837
rcc02416	37.4181	33.6907	23.8413	31.65	32.65	74.9195	71.4644	74.2379	73.5406	74.5406	2.28302
rcc00423	115.996	156.202	138.841	137.013	138.013	206.535	348.286	387.011	313.944	314.944	2.28199
rcc00227	48.6435	60.2348	65.9143	58.2642	59.2642	140.727	152.786	108.314	133.942	134.942	2.27696
rcc01923	3.11818	5.10465	8.41459	5.54581	6.54581	11.1367	12.3214	18.2552	13.9045	14.9045	2.27695
rcc02400	100.405	142.93	130.426	124.587	125.587	311.827	277.643	265.309	284.927	285.927	2.27672
rcc00420	6.85999	6.12558	12.6219	8.53582	9.53582	23.2858	15.6072	23.1233	20.6721	21.6721	2.2727
rcc02202	1.24727	2.04186	1.40243	1.56385	2.56385	3.03728	6.57143	4.86806	4.82559	5.82559	2.2722
rcp00153	4.36545	4.08372	7.01216	5.15377	6.15377	9.11184	9.03572	20.6893	12.9456	13.9456	2.26619
rcc01453	56.1272	53.0883	50.4876	53.2343	54.2343	119.466	114.179	131.438	121.694	122.694	2.2623
rcc03135	28.0636	20.4186	16.8292	21.7705	22.7705	50.6213	50.9286	49.8976	50.4825	51.4825	2.26094
rcc03475	6.23635	2.04186	1.40243	3.22688	4.22688	8.09941	9.03572	8.5191	8.55141	9.55141	2.25968
rcc00800	34.9236	42.879	37.8657	38.5561	39.5561	91.1184	98.5715	75.4549	88.3816	89.3816	2.25962
rcc00966	0.623635	0	1.40243	0.675356	1.67536	1.01243	2.46429	4.86806	2.78159	3.78159	2.25719
rcc01428	1.24727	5.10465	2.80486	3.05226	4.05226	4.04971	8.21429	12.1701	8.14472	9.14472	2.25669
rcc02554	5.61272	3.06279	5.60973	4.76174	5.76174	9.11184	9.85715	17.0382	12.0024	13.0024	2.25668
rcc03291	0	3.06279	1.40243	1.48841	2.48841	6.07456	4.10715	3.65104	4.61092	5.61092	2.25482
rcc01617	21.8272	21.4395	21.0365	21.4344	22.4344	45.5592	61.6072	41.3785	49.515	50.515	2.25167
rcc03273	0.623635	1.02093	1.40243	1.01567	2.01567	2.02485	2.46429	6.08507	3.52474	4.52474	2.24479
rcc02933	3.74181	2.04186	5.60973	3.7978	4.7978	14.174	9.03572	6.08507	9.76492	10.7649	2.24372
rcc02326	21.2036	26.5442	18.2316	21.9931	22.9931	46.5716	41.8929	63.2848	50.5831	51.5831	2.24341
rcc00950	4.36545	4.08372	7.01216	5.15377	6.15377	13.1615	8.21429	17.0382	12.8047	13.8047	2.24329
rcc01394	0.623635	3.06279	0	1.22881	2.22881	3.03728	1.64286	7.30209	3.99408	4.99408	2.24069
rcc02641	0	0	2.80486	0.934955	1.93495	3.03728	5.75001	1.21701	3.33477	4.33477	2.24024
rcc03193	18.7091	22.4604	12.6219	17.9305	18.9305	44.5468	41.8929	37.7275	41.389	42.389	2.2392
rcc03302	0.623635	2.04186	1.40243	1.35598	2.35598	1.01243	3.28572	8.5191	4.27242	5.27242	2.23789
rcc03103	45.5254	40.8372	30.8535	39.072	40.072	91.1184	77.2144	97.3612	88.5646	89.5646	2.23509
rcc00595	4.98908	6.12558	12.6219	7.91218	8.91218	19.2361	15.6072	21.9063	18.9165	19.9165	2.23475
rcc02946	1.24727	2.04186	2.80486	2.03133	3.03133	5.06213	4.92858	7.30209	5.76427	6.76427	2.23145
rcc00993	1.24727	1.02093	0	0.756067	1.75607	3.03728	0.821429	4.86806	2.90892	3.90892	2.22595
rcc01698	8.73089	10.2093	14.0243	10.9882	11.9882	30.3728	22.1786	24.3403	25.6306	26.6306	2.2214
rcc00041	6.85999	8.16744	0	5.00914	6.00914	16.1988	12.3214	8.5191	12.3465	13.3465	2.22103
rcc02178	9.35453	10.2093	14.0243	11.196	12.196	20.2485	28.75	29.2084	26.069	27.069	2.21949
rcc02720	2.49454	1.02093	2.80486	2.10678	3.10678	7.08698	3.28572	7.30209	5.8916	6.8916	2.21825
rcc03282	1.87091	3.06279	1.40243	2.11204	3.11204	3.03728	4.92858	9.73612	5.90066	6.90066	2.21741
rcp00080	9.35453	13.2721	14.0243	12.217	13.217	31.3852	25.4643	27.9913	28.2803	29.2803	2.21535
rcc03307	0.623635	1.02093	1.40243	1.01567	2.01567	1.01243	3.28572	6.08507	3.46107	4.46107	2.2132
rcc01650	1.87091	1.02093	4.2073	2.36638	3.36638	3.03728	6.57143	9.73612	6.44828	7.44828	2.21255
rcc02623	8.10726	13.2721	14.0243	11.8012	12.8012	26.3231	21.3572	34.0764	27.2522	28.2522	2.20699
rcc00601	763.329	626.851	618.473	669.551	670.551	1327.29	1551.68	1556.56	1478.51	1479.51	2.20641
rcc02867	0	2.04186	0	0.68062	1.68062	6.07456	0.821429	1.21701	2.70433	3.70433	2.20415
rcc01299	5.61272	11.2302	9.81702	8.88666	9.88666	18.2237	22.1786	21.9063	20.7695	21.7695	2.20191
rcc01117	15.5909	21.4395	22.4389	19.8231	20.8231	34.4225	65.7143	34.0764	44.7378	45.7378	2.19649
rcc03127	3.11818	4.08372	5.60973	4.27054	5.27054	9.11184	13.9643	8.5191	10.5317	11.5317	2.18796
rcc02450	2.49454	2.04186	2.80486	2.44709	3.44709	2.02485	11.5	6.08507	6.53665	7.53665	2.18638
rcc01281	3.11818	1.02093	0	1.3797	2.3797	6.07456	1.64286	4.86806	4.19516	5.19516	2.18311
rcc00375	80.4489	53.0883	54.6949	62.744	63.744	168.063	148.679	97.3612	138.034	139.034	2.18113
rcc01418	3.74181	10.2093	2.80486	5.58532	6.58532	13.1615	12.3214	14.6042	13.3624	14.3624	2.18097
rcp00148	4.36545	2.04186	5.60973	4.00568	5.00568	8.09941	10.6786	10.9531	9.91037	10.9104	2.1796
rcc00867	2.49454	1.02093	0	1.17182	2.17182	3.03728	3.28572	4.86806	3.73035	4.73035	2.17806
rcc00814	2.49454	2.04186	2.80486	2.44709	3.44709	6.07456	4.92858	8.5191	6.50741	7.50741	2.1779
rcc01433	4.98908	10.2093	11.2195	8.80594	9.80594	14.174	18.8929	27.9913	20.3527	21.3527	2.17753
rcc02831	3.74181	4.08372	2.80486	3.54346	4.54346	9.11184	9.03572	8.5191	8.88889	9.88889	2.17651
rcc00405	19.9563	14.293	39.2681	24.5058	25.5058	58.7207	45.1786	59.6337	54.511	55.511	2.17641
rcc00971	1.87091	2.04186	4.2073	2.70669	3.70669	6.07456	6.57143	8.5191	7.05503	8.05503	2.17311
rcc02598	344.87	430.832	366.035	380.579	381.579	885.873	869.072	728.992	827.979	828.979	2.1725
rcp00049	4.98908	6.12558	8.41459	6.50975	7.50975	11.1367	13.9643	20.6893	15.2634	16.2634	2.16564
rcc03208	28.6872	25.5232	36.4632	30.2246	31.2246	79.9817	57.5001	62.0678	66.5165	67.5165	2.16229
rcc01267	0.623635	3.06279	0	1.22881	2.22881	4.04971	4.92858	2.43403	3.8041	4.8041	2.15546
rcc03349	2.49454	2.04186	1.40243	1.97961	2.97961	6.07456	4.10715	6.08507	5.42226	6.42226	2.1554
rcc02120	8.73089	5.10465	9.81702	7.88419	8.88419	19.2361	25.4643	9.73612	18.1455	19.1455	2.15501
rcp00111	2.49454	0	4.2073	2.23395	3.23395	4.04971	4.10715	9.73612	5.96432	6.96432	2.15351
rcp00035	2.49454	2.04186	0	1.51213	2.51213	3.03728	4.10715	6.08507	4.40983	5.40983	2.15348
rcc00529	19.3327	11.2302	11.2195	13.9275	14.9275	37.4598	25.4643	30.4254	31.1165	32.1165	2.1515
rcc00494	3.74181	2.04186	1.40243	2.39537	3.39537	9.11184	2.46429	7.30209	6.29274	7.29274	2.14785
rcc00900	12.4727	17.3558	14.0243	14.6176	15.6176	42.5219	27.1072	27.9913	32.5401	33.5401	2.14758
rcp00037	3.11818	4.08372	5.60973	4.27054	5.27054	8.09941	10.6786	12.1701	10.316	11.316	2.14704
rcc00226	1.87091	3.06279	5.60973	3.51447	4.51447	10.1243	7.39286	8.5191	8.67874	9.67874	2.14394
rcc02493	185.843	231.751	234.206	217.267	218.267	505.201	483	410.134	466.112	467.112	2.1401
rcc00567	26.1927	29.607	37.8657	31.2218	32.2218	67.8326	64.0715	71.8039	67.9026	68.9026	2.13839
rcc02909	0.623635	0	1.40243	0.675356	1.67536	2.02485	3.28572	2.43403	2.58153	3.58153	2.13777
rcc03072	185.22	193.977	234.206	204.467	205.467	415.095	381.143	516.014	437.417	438.417	2.13376
rcc03413	67.3526	87.7999	60.3046	71.819	72.819	192.361	145.393	125.353	154.369	155.369	2.13363
rcc01047	18.0854	14.293	11.2195	14.5326	15.5326	27.3355	33.6786	35.2934	32.1025	33.1025	2.13116
rcc01469	7.48362	6.12558	8.41459	7.34126	8.34126	13.1615	18.8929	18.2552	16.7699	17.7699	2.13036
rcc00826	647.957	724.86	737.679	703.499	704.499	1509.53	1600.97	1388.61	1499.7	1500.7	2.13017
rcc02379	2.49454	7.14651	7.01216	5.55107	6.55107	21.261	6.57143	10.9531	12.9285	13.9285	2.12614
rcc02937	7.48362	11.2302	9.81702	9.51029	10.5103	26.3231	20.5357	17.0382	21.299	22.299	2.12164
rcp00125	1.87091	1.02093	8.41459	3.76881	4.76881	6.07456	11.5	9.73612	9.10356	10.1036	2.11868
rcc01195	5.61272	11.2302	9.81702	8.88666	9.88666	24.2982	17.25	18.2552	19.9345	20.9345	2.11745
rcc02639	6.23635	7.14651	1.40243	4.92843	5.92843	4.04971	12.3214	18.2552	11.5421	12.5421	2.11559
rcc03407	11.8491	6.12558	16.8292	11.6013	12.6013	18.2237	24.6429	34.0764	25.6477	26.6477	2.11468
rcc01467	7.48362	4.08372	4.2073	5.25821	6.25821	12.1491	14.7857	9.73612	12.2237	13.2237	2.11301
rcc00407	4.98908	1.02093	5.60973	3.87325	4.87325	11.1367	8.21429	8.5191	9.29003	10.29	2.11153
rcc01566	3.74181	3.06279	5.60973	4.13811	5.13811	7.08698	9.03572	13.3872	9.83662	10.8366	2.10907
rcc01457	3.74181	7.14651	5.60973	5.49935	6.49935	11.1367	12.3214	14.6042	12.6874	13.6874	2.10597
rcc03125	39.289	30.6279	33.6584	34.5251	35.5251	87.0687	82.9644	51.1146	73.7159	74.7159	2.10319
rcc00612	3.74181	4.08372	0	2.60851	3.60851	9.11184	3.28572	7.30209	6.56655	7.56655	2.09686
rcc01345	1.24727	3.06279	1.40243	1.90416	2.90416	7.08698	3.28572	4.86806	5.08025	6.08025	2.09363
rcc02621	54.8799	36.7535	40.6705	44.1013	45.1013	100.23	83.7858	96.1442	93.3867	94.3867	2.09277
rcc02467	4.98908	3.06279	0	2.68396	3.68396	9.11184	4.92858	6.08507	6.7085	7.7085	2.09245
rcp00060	22.4509	13.2721	21.0365	18.9198	19.9198	31.3852	44.3572	46.2466	40.663	41.663	2.09154
rcc00872	21.8272	27.5651	23.8413	24.4112	25.4112	48.5965	44.3572	63.2848	52.0795	53.0795	2.08882
rcc00645	142.189	251.149	222.987	205.441	206.441	449.517	449.322	390.662	429.834	430.834	2.08695
rcc00946	3.74181	2.04186	2.80486	2.86284	3.86284	8.09941	8.21429	4.86806	7.06059	8.06059	2.0867
rcc02978	9.97816	13.2721	19.634	14.2948	15.2948	32.3976	23.8215	36.5104	30.9098	31.9098	2.08632
rcc02681	146.554	108.219	98.1702	117.648	118.648	259.181	253.822	226.365	246.456	247.456	2.08564
rcp00055	9.97816	9.18837	2.80486	7.3238	8.3238	15.1864	18.0714	15.8212	16.3597	17.3597	2.08555
rcc00252	6.85999	17.3558	7.01216	10.4093	11.4093	24.2982	17.25	26.7743	22.7742	23.7742	2.08375
rcc01191	3.74181	0	2.80486	2.18222	3.18222	7.08698	4.92858	4.86806	5.62787	6.62787	2.08278
rcc02345	6.85999	6.12558	9.81702	7.60086	8.60086	17.2112	21.3572	12.1701	16.9129	17.9129	2.08268
rcc02219	0.623635	2.04186	2.80486	1.82345	2.82345	4.04971	3.28572	7.30209	4.87917	5.87917	2.08226
rcc00592	1.87091	2.04186	4.2073	2.70669	3.70669	7.08698	5.75001	7.30209	6.71303	7.71303	2.08084
rcc03241	11.2254	13.2721	9.81702	11.4382	12.4382	14.174	28.75	31.6424	24.8555	25.8555	2.07872
rcc02132	101.653	111.281	98.1702	103.701	104.701	227.796	190.572	231.233	216.533	217.533	2.07766
rcp00094	1.87091	5.10465	5.60973	4.19509	5.19509	6.07456	7.39286	15.8212	9.76287	10.7629	2.07174
rcc00984	1.24727	3.06279	1.40243	1.90416	2.90416	6.07456	4.10715	4.86806	5.01659	6.01659	2.07171
rcc01256	1.24727	2.04186	0	1.09638	2.09638	1.01243	4.10715	4.86806	3.32921	4.32921	2.06509
rcc01413	1.87091	1.02093	1.40243	1.43142	2.43142	1.01243	4.92858	6.08507	4.00869	5.00869	2.05998
rcc01845	43.0308	60.2348	56.0973	53.121	54.121	114.404	121.572	94.9271	110.301	111.301	2.05652
rcp00073	1.87091	6.12558	12.6219	6.87279	7.87279	12.1491	11.5	21.9063	15.1851	16.1851	2.05583
rcc00526	76.0835	75.5488	56.0973	69.2432	70.2432	150.852	145.393	133.872	143.372	144.372	2.05532
rcp00107	8.10726	4.08372	8.41459	6.86852	7.86852	22.2734	7.39286	15.8212	15.1625	16.1625	2.05407
rcc00229	24.9454	25.5232	18.2316	22.9001	23.9001	52.6462	59.9643	31.6424	48.0843	49.0843	2.05373
rcp00007	7.48362	5.10465	4.2073	5.59852	6.59852	9.11184	11.5	17.0382	12.55	13.55	2.05349
rcc00527	22.4509	29.607	22.4389	24.8322	25.8322	57.7083	46	52.3316	52.0133	53.0133	2.05222
rcc03365	0.623635	1.02093	1.40243	1.01567	2.01567	2.02485	4.92858	2.43403	3.12915	4.12915	2.04853
rcc01286	14.3436	17.3558	19.634	17.1112	18.1112	34.4225	28.75	45.0295	36.0674	37.0674	2.04666
rcc02057	0.623635	1.02093	1.40243	1.01567	2.01567	4.04971	4.10715	1.21701	3.12462	4.12462	2.04628
rcc03419	12.4727	10.2093	11.2195	11.3005	12.3005	22.2734	22.1786	27.9913	24.1478	25.1478	2.04445
rcc00419	11.8491	7.14651	4.2073	7.73429	8.73429	10.1243	17.25	23.1233	16.8325	17.8325	2.04167
rcc00703	13.72	18.3767	16.8292	16.3086	17.3086	36.4473	28.75	37.7275	34.3083	35.3083	2.03992
rcc01249	6.85999	3.06279	5.60973	5.1775	6.1775	13.1615	10.6786	10.9531	11.5978	12.5978	2.0393
rcc03384	5.61272	3.06279	1.40243	3.35931	4.35931	6.07456	9.03572	8.5191	7.87646	8.87646	2.03621
rcc01639	3.11818	3.06279	4.2073	3.46275	4.46275	7.08698	9.85715	7.30209	8.08207	9.08207	2.03508
rcc01886	1.24727	1.02093	1.40243	1.22354	2.22354	4.04971	1.64286	4.86806	3.52021	4.52021	2.03288
rcc00936	28.0636	25.5232	25.2438	26.2769	27.2769	48.5965	52.5715	62.0678	54.4119	55.4119	2.03146
rcc00200	7.48362	6.12558	4.2073	5.93883	6.93883	15.1864	10.6786	13.3872	13.084	14.084	2.02974
rcc02374	7.48362	8.16744	8.41459	8.02188	9.02188	21.261	14.7857	15.8212	17.2893	18.2893	2.02721
rcc01168	16.2145	26.5442	16.8292	19.8626	20.8626	43.5343	32.8572	47.4636	41.285	42.285	2.02683
rcc01953	14.9672	14.293	23.8413	17.7005	18.7005	31.3852	47.6429	31.6424	36.8902	37.8902	2.02615
rcc00491	1.87091	2.04186	4.2073	2.70669	3.70669	10.1243	3.28572	6.08507	6.49835	7.49835	2.02293
rcc00607	13.72	13.2721	26.6462	17.8794	18.8794	27.3355	42.7143	41.3785	37.1428	38.1428	2.02034
rcc02934	3.11818	2.04186	4.2073	3.12244	4.12244	10.1243	5.75001	6.08507	7.31978	8.31978	2.01817
rcc03106	7.48362	5.10465	5.60973	6.066	7.066	11.1367	16.4286	12.1701	13.2451	14.2451	2.01601
rcc02906	4.36545	3.06279	4.2073	3.87851	4.87851	6.07456	10.6786	9.73612	8.82975	9.82975	2.01491
rcc03350	7.48362	4.08372	5.60973	5.72569	6.72569	11.1367	10.6786	15.8212	12.5455	13.5455	2.01399
rcp00069	3.74181	3.06279	1.40243	2.73568	3.73568	4.04971	8.21429	7.30209	6.52203	7.52203	2.01357
rcc00907	3.74181	0	0	1.24727	2.24727	4.04971	1.64286	4.86806	3.52021	4.52021	2.01142
rcc01268	3.11818	5.10465	1.40243	3.20842	4.20842	6.07456	6.57143	9.73612	7.4607	8.4607	2.01042
rcc01670	4.36545	3.06279	1.40243	2.94356	3.94356	8.09941	6.57143	6.08507	6.91864	7.91864	2.008
rcc01548	2.49454	1.02093	2.80486	2.10678	3.10678	7.08698	7.39286	1.21701	5.23229	6.23229	2.00603
rcc02562	0.623635	2.04186	0	0.888498	1.8885	3.03728	4.10715	1.21701	2.78715	3.78715	2.00538
rcc01364	74.2126	111.281	92.5605	92.6848	93.6848	174.137	185.643	200.807	186.863	187.863	2.00526
rcc00843	8.10726	11.2302	2.80486	7.38078	8.38078	19.2361	14.7857	13.3872	15.803	16.803	2.00494
rcc01229	0	3.06279	0	1.02093	2.02093	3.03728	2.46429	3.65104	3.05087	4.05087	2.00446
rcc02315	8.10726	10.2093	7.01216	8.4429	9.4429	18.2237	19.7143	15.8212	17.9197	18.9197	2.00359
rcc03230	1.87091	5.10465	2.80486	3.26014	4.26014	9.11184	7.39286	6.08507	7.52992	8.52992	2.00226
rcc01741	43.0308	38.7953	39.2681	40.3647	41.3647	63.7829	90.3572	91.2761	81.8054	82.8054	2.00183
rcc02543	14.3436	31.6488	14.0243	20.0056	21.0056	35.4349	35.3215	52.3316	41.0293	42.0293	2.00087
rcc00811	5.61272	3.06279	0	2.89183	3.89183	8.09941	7.39286	4.86806	6.78678	7.78678	2.0008
rcc01230	2.49454	3.06279	2.80486	2.7874	3.7874	9.11184	5.75001	4.86806	6.57663	7.57663	2.00049
rcc03445	4.36545	3.06279	4.2073	3.87851	4.87851	3.03728	7.39286	15.8212	8.75044	9.75044	1.99865
rcc01347	6.85999	13.2721	8.41459	9.51555	10.5156	19.2361	18.8929	21.9063	20.0117	21.0117	1.99816
rcc00021	54.8799	50.0255	46.2803	50.3952	51.3952	104.28	96.1072	104.663	101.683	102.683	1.99792
rcc02343	38.0417	54.1093	51.89	48.0137	49.0137	109.342	96.1072	85.191	96.8801	97.8801	1.997
rcc02680	91.0507	92.9046	100.975	94.9768	95.9768	187.299	156.893	227.582	190.591	191.591	1.99622
rcp00057	5.61272	10.2093	0	5.274	6.274	8.09941	8.21429	18.2552	11.523	12.523	1.99601
rcc00594	58.6217	56.1511	67.3167	60.6965	61.6965	129.591	128.143	108.314	122.016	123.016	1.99389
rcc02783	9.97816	13.2721	12.6219	11.9574	12.9574	26.3231	18.8929	29.2084	24.8081	25.8081	1.99177
rcc01152	3.74181	4.08372	4.2073	4.01094	5.01094	8.09941	9.03572	9.73612	8.95708	9.95708	1.98707
rcc02070	2.49454	4.08372	7.01216	4.53014	5.53014	9.11184	9.85715	10.9531	9.97404	10.974	1.98441
rcc02188	76.0835	90.8627	89.7557	85.5673	86.5673	144.777	188.107	178.901	170.595	171.595	1.98222
rcc02061	77.3307	88.8209	70.1216	78.7577	79.7577	161.988	161.822	147.259	157.023	158.023	1.98129
rcp00082	19.9563	23.4814	15.4268	19.6215	20.6215	45.5592	36.1429	37.7275	39.8098	40.8098	1.979
rcc01079	0	1.02093	1.40243	0.807787	1.80779	4.04971	2.46429	1.21701	2.577	3.577	1.97866
rcc00589	0.623635	1.02093	1.40243	1.01567	2.01567	2.02485	3.28572	3.65104	2.9872	3.9872	1.97811
rcc02869	9.35453	13.2721	5.60973	9.41211	10.4121	19.2361	13.9643	25.5573	19.5859	20.5859	1.97711
rcc01700	69.8471	68.4023	93.963	77.4041	78.4041	149.839	145.393	166.731	153.988	154.988	1.97678
rcc00892	9.97816	7.14651	9.81702	8.98056	9.98056	18.2237	17.25	20.6893	18.721	19.721	1.97594
rcc01323	4.36545	8.16744	5.60973	6.04754	7.04754	8.09941	14.7857	15.8212	12.9021	13.9021	1.97262
rcc01599	74.8362	94.9464	67.3167	79.0331	80.0331	155.914	151.143	163.08	156.712	157.712	1.97059
rcc00869	28.0636	22.4604	21.0365	23.8535	24.8535	63.7829	41.0715	38.9445	47.9329	48.9329	1.96885
rcc00738	2.49454	14.293	5.60973	7.46576	8.46576	17.2112	13.9643	15.8212	15.6656	16.6656	1.96859
rcc01419	0.623635	0	4.2073	1.61031	2.61031	3.03728	3.28572	6.08507	4.13602	5.13602	1.96759
rcc00806	23.6981	26.5442	32.2559	27.4994	28.4994	41.5095	64.0715	59.6337	55.0716	56.0716	1.96746
rcc02406	40.5363	37.7744	28.0486	35.4531	36.4531	65.8077	80.5001	65.7188	70.6755	71.6755	1.96624
rcc00202	4.36545	5.10465	4.2073	4.55913	5.55913	6.07456	11.5	12.1701	9.91491	10.9149	1.96342
rcc00510	11.8491	17.3558	14.0243	14.4097	15.4097	27.3355	28.75	31.6424	29.2426	30.2426	1.96257
rcc00199	11.8491	11.2302	8.41459	10.498	11.498	22.2734	18.0714	24.3403	21.5617	22.5617	1.96224
rcc02426	24.9454	17.3558	25.2438	22.515	23.515	48.5965	50.1072	36.5104	45.0714	46.0714	1.95923
rcp00103	8.73089	11.2302	9.81702	9.92605	10.926	22.2734	15.6072	23.1233	20.3346	21.3346	1.95264
rcc01390	6.85999	8.16744	5.60973	6.87905	7.87905	12.1491	13.9643	17.0382	14.3839	15.3839	1.9525
rcc01600	194.574	201.123	175.304	190.334	191.334	378.647	373.75	365.104	372.501	373.501	1.95209
rcc02399	186.467	258.295	213.17	219.311	220.311	436.356	416.465	433.257	428.693	429.693	1.95039
rcc00599	11.2254	7.14651	2.80486	7.05893	8.05893	19.2361	13.9643	10.9531	14.7178	15.7178	1.95036
rcc03314	21.8272	19.3977	16.8292	19.3514	20.3514	40.4971	40.25	35.2934	38.6802	39.6802	1.94976
rcp00138	11.2254	7.14651	16.8292	11.7337	12.7337	25.3107	25.4643	20.6893	23.8214	24.8214	1.94927
rcc03290	1.24727	3.06279	2.80486	2.37164	3.37164	4.04971	6.57143	6.08507	5.56874	6.56874	1.94823
rcc01181	24.3218	47.9837	43.4754	38.5936	39.5936	89.0935	74.7501	64.5018	76.1151	77.1151	1.94767
rcc02545	43.6545	50.0255	37.8657	43.8486	44.8486	72.8947	104.322	81.54	86.2521	87.2521	1.94548
rcc00888	0	0	4.2073	1.40243	2.40243	2.02485	4.10715	4.86806	3.66669	4.66669	1.94248
rcc02138	8.10726	9.18837	1.40243	6.23268	7.23268	10.1243	15.6072	13.3872	13.0395	14.0395	1.94112
rcc01209	106.018	118.428	106.585	110.344	111.344	213.622	238.215	193.505	215.114	216.114	1.94097
rcc03223	150.296	113.323	123.414	129.011	130.011	269.305	272.715	211.761	251.26	252.26	1.9403
rcp00008	11.2254	9.18837	9.81702	10.0769	11.0769	16.1988	19.7143	25.5573	20.4901	21.4901	1.94008
rcc01134	4.36545	6.12558	9.81702	6.76935	7.76935	11.1367	16.4286	14.6042	14.0565	15.0565	1.93793
rcc01563	4.98908	4.08372	2.80486	3.95922	4.95922	7.08698	6.57143	12.1701	8.60952	9.60952	1.93771
rcc03079	9.35453	7.14651	12.6219	9.70764	10.7076	19.2361	20.5357	19.4722	19.748	20.748	1.93768
rcc01777	14.3436	5.10465	8.41459	9.28762	10.2876	19.2361	18.0714	19.4722	18.9266	19.9266	1.93695
rcc01269	6.85999	5.10465	8.41459	6.79308	7.79308	13.1615	20.5357	8.5191	14.0721	15.0721	1.93404
rcc01957	107.889	102.093	61.707	90.5629	91.5629	202.485	175.786	149.693	175.988	176.988	1.93297
rcc00935	44.9017	32.6697	56.0973	44.5563	45.5563	73.9071	96.1072	90.0591	86.6911	87.6911	1.9249
rcc01096	62.3635	56.1511	82.7435	67.086	68.086	124.528	133.893	131.438	129.953	130.953	1.92335
rcc01087	3.74181	6.12558	1.40243	3.75661	4.75661	8.09941	9.03572	7.30209	8.14574	9.14574	1.92274
rcc02192	26.8163	14.293	12.6219	17.9104	18.9104	28.3479	31.2143	46.2466	35.2696	36.2696	1.91797
rcc03368	1.24727	1.02093	1.40243	1.22354	2.22354	2.02485	4.10715	3.65104	3.26101	4.26101	1.91632
rcp00086	10.6018	8.16744	1.40243	6.72389	7.72389	13.1615	19.7143	8.5191	13.7983	14.7983	1.91592
rcc01889	1.24727	0	5.60973	2.28567	3.28567	4.04971	5.75001	6.08507	5.29493	6.29493	1.91588
rcc01679	2.49454	2.04186	5.60973	3.38204	4.38204	3.03728	5.75001	13.3872	7.39148	8.39148	1.91497
rcc00042	56.7508	52.0674	51.89	53.5694	54.5694	133.64	96.1072	80.323	103.357	104.357	1.91237
rcc00484	215.778	351.2	291.706	286.228	287.228	607.456	518.322	518.448	548.075	549.075	1.91164
rcc03455	2.49454	2.04186	0	1.51213	2.51213	2.02485	3.28572	6.08507	3.79855	4.79855	1.91015
rcc01380	180.854	150.077	175.304	168.745	169.745	339.163	333.5	296.952	323.205	324.205	1.90995
rcp00109	1.87091	1.02093	4.2073	2.36638	3.36638	4.04971	4.92858	7.30209	5.42679	6.42679	1.90911
rcc02568	4.36545	5.10465	7.01216	5.49408	6.49408	14.174	11.5	8.5191	11.3977	12.3977	1.90907
rcc00106	6.23635	3.06279	2.80486	4.03467	5.03467	11.1367	7.39286	7.30209	8.61055	9.61055	1.90887
rcc01934	5.61272	6.12558	7.01216	6.25015	7.25015	7.08698	13.1429	18.2552	12.8284	13.8284	1.90732
rcc02308	4.36545	3.06279	2.80486	3.41103	4.41103	5.06213	9.85715	7.30209	7.40712	8.40712	1.90593
rcc03336	6.23635	4.08372	11.2195	7.17984	8.17984	13.1615	14.7857	15.8212	14.5895	15.5895	1.90584
rcc01361	19.3327	23.4814	19.634	20.816	21.816	50.6213	34.5	36.5104	40.5439	41.5439	1.90428
rcc01567	2.49454	2.04186	2.80486	2.44709	3.44709	6.07456	5.75001	4.86806	5.56421	6.56421	1.90428
rcc02269	15.5909	9.18837	14.0243	12.9345	13.9345	28.3479	23.8215	24.3403	25.5032	26.5032	1.90198
rcc00402	11.2254	10.2093	18.2316	13.2221	14.2221	38.4722	23.8215	15.8212	26.0383	27.0383	1.90114
rcc03304	16.8381	16.3349	14.0243	15.7324	16.7324	30.3728	30.3929	31.6424	30.8027	31.8027	1.90066
rcc01611	9.97816	8.16744	15.4268	11.1908	12.1908	25.3107	18.0714	23.1233	22.1685	23.1685	1.90049
rcc02910	1.24727	4.08372	1.40243	2.24447	3.24447	2.02485	4.92858	8.5191	5.15751	6.15751	1.89785
rcp00121	2.49454	5.10465	1.40243	3.00054	4.00054	3.03728	8.21429	8.5191	6.59023	7.59023	1.8973
rcc01806	18.0854	8.16744	16.8292	14.3607	15.3607	32.3976	33.6786	18.2552	28.1105	29.1105	1.89513
rcc01341	3.74181	4.08372	2.80486	3.54346	4.54346	10.1243	6.57143	6.08507	7.59359	8.59359	1.89142
rcc00790	6.23635	6.12558	5.60973	5.99055	6.99055	10.1243	13.1429	13.3872	12.2181	13.2181	1.89085
rcc01436	6.23635	4.08372	1.40243	3.9075	4.9075	8.09941	8.21429	8.5191	8.2776	9.2776	1.89049
rcc03503	20.58	22.4604	14.0243	19.0216	20.0216	41.5095	36.1429	32.8594	36.8373	37.8373	1.88982
rcc00699	9.97816	13.2721	12.6219	11.9574	12.9574	24.2982	18.0714	27.9913	23.4537	24.4537	1.88724
rcc00278	6.85999	3.06279	0	3.30759	4.30759	7.08698	8.21429	6.08507	7.12878	8.12878	1.88708
rcc02196	4.98908	7.14651	7.01216	6.38258	7.38258	11.1367	5.75001	21.9063	12.931	13.931	1.88701
rcc02840	0	2.04186	1.40243	1.1481	2.1481	3.03728	2.46429	3.65104	3.05087	4.05087	1.88579
rcc00989	4.98908	2.04186	5.60973	4.21356	5.21356	10.1243	9.03572	7.30209	8.82069	9.82069	1.88368
rcc01401	2.49454	9.18837	4.2073	5.29673	6.29673	12.1491	8.21429	12.1701	10.8445	11.8445	1.88106
rcc01778	7.48362	3.06279	4.2073	4.9179	5.9179	7.08698	14.7857	8.5191	10.1306	11.1306	1.88084
rcc02259	4.98908	5.10465	4.2073	4.76701	5.76701	9.11184	8.21429	12.1701	9.83209	10.8321	1.87829
rcc01799	41.7835	36.7535	44.8778	41.1383	42.1383	69.8574	80.5001	83.974	78.1105	79.1105	1.8774
rcc02956	18.0854	20.4186	15.4268	17.9769	18.9769	34.4225	37.7857	31.6424	34.6169	35.6169	1.87685
rcc00273	8.10726	6.12558	0	4.74428	5.74428	4.04971	10.6786	14.6042	9.77749	10.7775	1.87621
rcc02163	25.569	17.3558	18.2316	20.3855	21.3855	34.4225	40.25	42.5955	39.0893	40.0893	1.87461
rcc01151	9.97816	12.2512	8.41459	10.2146	11.2146	11.1367	19.7143	29.2084	20.0198	21.0198	1.87432
rcc00477	5.61272	7.14651	5.60973	6.12298	7.12298	16.1988	12.3214	8.5191	12.3465	13.3465	1.87372
rcc01389	9.35453	10.2093	1.40243	6.98875	7.98875	12.1491	11.5	18.2552	13.9681	14.9681	1.87365
rcc01178	19.9563	52.0674	44.8778	38.9672	39.9672	75.932	71.4644	74.2379	73.8781	74.8781	1.87349
rcc03060	1.24727	2.04186	1.40243	1.56385	2.56385	4.04971	2.46429	4.86806	3.79402	4.79402	1.86985
rcc01473	4.98908	6.12558	5.60973	5.5748	6.5748	16.1988	11.5	6.08507	11.2613	12.2613	1.86489
rcc00745	190.832	235.835	238.413	221.694	222.694	433.318	441.929	367.538	414.262	415.262	1.86472
rcc02418	16.2145	11.2302	2.80486	10.0832	11.0832	22.2734	17.25	19.4722	19.6652	20.6652	1.86455
rcc01835	8.10726	5.10465	4.2073	5.8064	6.8064	10.1243	13.9643	10.9531	11.6806	12.6806	1.86304
rcp00026	8.10726	13.2721	12.6219	11.3337	12.3337	22.2734	18.0714	25.5573	21.9674	22.9674	1.86216
rcc01381	56.7508	38.7953	33.6584	43.0682	44.0682	82.0065	74.7501	86.408	81.0549	82.0549	1.862
rcc01001	2.49454	0	2.80486	1.76647	2.76647	3.03728	5.75001	3.65104	4.14611	5.14611	1.86017
rcc02932	0	0	4.2073	1.40243	2.40243	3.03728	4.92858	2.43403	3.46663	4.46663	1.85921
rcc01952	17.4618	24.5023	21.0365	21.0002	22.0002	38.4722	41.0715	40.1615	39.9017	40.9017	1.85915
rcc02515	17.4618	36.7535	26.6462	26.9538	27.9538	46.5716	57.5001	48.6806	50.9174	51.9174	1.85726
rcc01020	7.48362	4.08372	4.2073	5.25821	6.25821	8.09941	16.4286	7.30209	10.61	11.61	1.85517
rcc02100	1.87091	1.02093	4.2073	2.36638	3.36638	5.06213	8.21429	2.43403	5.23682	6.23682	1.85268
rcc01004	3.11818	1.02093	1.40243	1.84718	2.84718	3.03728	2.46429	7.30209	4.26789	5.26789	1.85021
rcc01480	5.61272	4.08372	8.41459	6.03701	7.03701	7.08698	13.1429	15.8212	12.017	13.017	1.84979
rcc02107	36.7945	31.6488	30.8535	33.0989	34.0989	60.7456	58.3215	66.9358	62.001	63.001	1.84759
rcc00145	11.2254	15.3139	11.2195	12.5863	13.5863	23.2858	22.1786	26.7743	24.0796	25.0796	1.84595
rcc03009	314.936	332.823	301.523	316.427	317.427	581.133	610.322	562.261	584.572	585.572	1.84474
rcc01508	8.73089	19.3977	19.634	15.9209	16.9209	23.2858	32.0357	35.2934	30.205	31.205	1.84417
rcc00706	1485.5	1550.79	1633.83	1556.71	1557.71	2840.87	2944	2829.56	2871.48	2872.48	1.84404
rcc00028	23.6981	35.7325	28.0486	29.1598	30.1598	38.4722	46	79.106	54.5261	55.5261	1.84106
rcc02996	1.87091	1.02093	1.40243	1.43142	2.43142	3.03728	4.92858	2.43403	3.46663	4.46663	1.83704
rcc02409	0.623635	2.04186	1.40243	1.35598	2.35598	3.03728	3.28572	3.65104	3.32468	4.32468	1.83562
rcc02756	14.3436	14.293	12.6219	13.7528	14.7528	26.3231	26.2857	25.5573	26.0554	27.0554	1.83391
rcc01110	48.6435	59.2139	46.2803	51.3792	52.3792	94.1556	96.9287	93.7101	94.9315	95.9315	1.83148
rcc03267	24.9454	36.7535	16.8292	26.176	27.176	36.4473	55.0358	54.7657	48.7496	49.7496	1.83064
rcc03138	10.6018	10.2093	18.2316	13.0142	14.0142	33.4101	22.1786	18.2552	24.6146	25.6146	1.82776
rcc00583	8.73089	7.14651	12.6219	9.49976	10.4998	18.2237	15.6072	20.6893	18.1734	19.1734	1.82608
rcp00064	8.73089	10.2093	9.81702	9.58574	10.5857	16.1988	18.0714	20.6893	18.3198	19.3198	1.82508
rcc00413	96.0398	103.114	82.7435	93.9657	94.9657	210.585	167.572	138.74	172.299	173.299	1.82485
rcc01690	0	2.04186	1.40243	1.1481	2.1481	3.03728	3.28572	2.43403	2.91901	3.91901	1.82441
rcc00749	19.3327	13.2721	9.81702	14.1406	15.1406	30.3728	26.2857	23.1233	26.5939	27.5939	1.82251
rcp00126	3.74181	8.16744	8.41459	6.77461	7.77461	12.1491	11.5	15.8212	13.1568	14.1568	1.8209
rcc03142	18.0854	18.3767	12.6219	16.3613	17.3613	33.4101	32.8572	25.5573	30.6082	31.6082	1.82061
rcp00136	1.24727	4.08372	5.60973	3.64691	4.64691	8.09941	5.75001	8.5191	7.45617	8.45617	1.81974
rcc03149	9.35453	8.16744	8.41459	8.64552	9.64552	16.1988	13.9643	19.4722	16.5451	17.5451	1.81899
rcp00016	0.623635	4.08372	2.80486	2.50407	3.50407	3.03728	8.21429	4.86806	5.37321	6.37321	1.8188
rcc03101	132.834	109.239	120.609	120.894	121.894	246.02	236.572	178.901	220.497	221.497	1.81713
rcc00791	42.4072	76.5697	74.3289	64.4353	65.4353	104.28	112.536	136.306	117.707	118.707	1.81412
rcc02472	4.98908	1.02093	1.40243	2.47081	3.47081	4.04971	5.75001	6.08507	5.29493	6.29493	1.81367
rcc01318	34.2999	55.1302	49.0851	46.1717	47.1717	75.932	81.3215	96.1442	84.4659	85.4659	1.8118
rcc03255	38.6654	51.0465	43.4754	44.3957	45.3957	70.8698	94.4644	77.8889	81.0744	82.0744	1.80798
rcc02411	35.5472	23.4814	18.2316	25.7534	26.7534	61.758	41.0715	38.9445	47.258	48.258	1.80381
rcc00895	127.222	81.6744	99.5727	102.823	103.823	210.585	191.393	155.778	185.919	186.919	1.80036
rcc02307	3.74181	3.06279	0	2.2682	3.2682	2.02485	4.10715	8.5191	4.8837	5.8837	1.80029
rcc03031	41.7835	25.5232	19.634	28.9803	29.9803	50.6213	60.7858	47.4636	52.9569	53.9569	1.79975
rcc00069	1.24727	0	4.2073	1.81819	2.81819	4.04971	3.28572	4.86806	4.06783	5.06783	1.79826
rcc00614	3.74181	6.12558	7.01216	5.62652	6.62652	13.1615	7.39286	12.1701	10.9082	11.9082	1.79705
rcc00511	79.2017	69.4232	57.4997	68.7082	69.7082	120.479	122.393	129.004	123.958	124.958	1.79259
rcc01021	3.11818	8.16744	0	3.76187	4.76187	5.06213	6.57143	10.9531	7.5289	8.5289	1.79108
rcc02990	4.36545	7.14651	5.60973	5.70723	6.70723	14.174	11.5	7.30209	10.992	11.992	1.78793
rcc03286	1.87091	2.04186	4.2073	2.70669	3.70669	3.03728	4.10715	9.73612	5.62685	6.62685	1.78781
rcc02834	1.87091	5.10465	1.40243	2.79266	3.79266	5.06213	7.39286	4.86806	5.77435	6.77435	1.78617
rcc01387	2.49454	5.10465	2.80486	3.46802	4.46802	7.08698	4.10715	9.73612	6.97675	7.97675	1.7853
rcc01293	9.35453	7.14651	4.2073	6.90278	7.90278	13.1615	13.9643	12.1701	13.0987	14.0987	1.78401
rcc02760	2.49454	0	2.80486	1.76647	2.76647	6.07456	3.28572	2.43403	3.93143	4.93143	1.78257
rcc02955	107.889	94.9464	74.3289	92.3881	93.3881	199.448	179.893	116.833	165.391	166.391	1.78172
rcc02398	13.72	24.5023	12.6219	16.9481	17.9481	32.3976	23.8215	36.5104	30.9098	31.9098	1.7779
rcc02551	24.3218	39.8163	19.634	27.924	28.924	49.6089	49.2858	52.3316	50.4088	51.4088	1.77737
rcc00261	5.61272	4.08372	1.40243	3.69962	4.69962	6.07456	12.3214	3.65104	7.34901	8.34901	1.77653
rcc02324	34.9236	35.7325	37.8657	36.1739	37.1739	62.7704	71.4644	60.8507	65.0285	66.0285	1.77621
rcc01956	41.7835	46.9628	33.6584	40.8016	41.8016	64.7953	82.9644	71.8039	73.1878	74.1878	1.77476
rcc03128	4.98908	11.2302	2.80486	6.34139	7.34139	5.06213	13.9643	17.0382	12.0215	13.0215	1.77372
rcc02851	0.623635	3.06279	2.80486	2.16376	3.16376	6.07456	4.10715	3.65104	4.61092	5.61092	1.77349
rcc01144	319.925	251.149	267.865	279.646	280.646	510.263	477.25	498.976	495.496	496.496	1.76912
rcc00460	28.0636	24.5023	39.2681	30.6113	31.6113	47.584	52.5715	64.5018	54.8858	55.8858	1.7679
rcp00039	4.98908	6.12558	2.80486	4.63984	5.63984	8.09941	9.03572	9.73612	8.95708	9.95708	1.76549
rcc02499	84.1907	65.3395	44.8778	64.8027	65.8027	113.392	122.393	109.531	115.105	116.105	1.76445
rcp00140	5.61272	3.06279	7.01216	5.22922	6.22922	9.11184	12.3214	8.5191	9.98413	10.9841	1.76332
rcc02832	11.8491	17.3558	16.8292	15.3447	16.3447	42.5219	23.8215	17.0382	27.7939	28.7939	1.76166
rcc03085	317.43	327.718	378.657	341.268	342.268	659.09	575.822	570.78	601.897	602.897	1.76147
rcc02781	16.2145	8.16744	7.01216	10.4647	11.4647	21.261	13.1429	23.1233	19.1757	20.1757	1.75981
rcc01498	13.72	10.2093	15.4268	13.1187	14.1187	13.1615	27.9286	30.4254	23.8385	24.8385	1.75927
rcc03007	319.301	302.195	294.511	305.336	306.336	512.288	543.786	556.176	537.417	538.417	1.7576
rcc00701	41.1599	35.7325	53.2924	43.395	44.395	75.932	80.5001	74.2379	76.89	77.89	1.75448
rcc02504	4.98908	3.06279	8.41459	5.48882	6.48882	5.06213	9.03572	17.0382	10.3787	11.3787	1.75358
rcc02605	3.74181	3.06279	1.40243	2.73568	3.73568	8.09941	2.46429	6.08507	5.54959	6.54959	1.75325
rcc00194	24.9454	21.4395	15.4268	20.6039	21.6039	41.5095	38.6072	30.4254	36.8473	37.8473	1.75188
rcc02950	3.11818	1.02093	7.01216	3.71709	4.71709	9.11184	6.57143	6.08507	7.25611	8.25611	1.75026
rcc00080	3.74181	1.02093	1.40243	2.05506	3.05506	4.04971	4.10715	4.86806	4.34164	5.34164	1.74846
rcc02935	3.11818	5.10465	8.41459	5.54581	6.54581	12.1491	8.21429	10.9531	10.4388	11.4388	1.74751
rcc01236	3.11818	3.06279	4.2073	3.46275	4.46275	2.02485	7.39286	10.9531	6.79028	7.79028	1.74562
rcc02425	10.6018	8.16744	5.60973	8.12632	9.12632	14.174	12.3214	18.2552	14.9169	15.9169	1.74406
rcc02844	3.11818	3.06279	0	2.06032	3.06032	6.07456	3.28572	3.65104	4.33711	5.33711	1.74397
rcc00712	24.3218	26.5442	35.0608	28.6422	29.6422	53.6586	53.3929	45.0295	50.6937	51.6937	1.74392
rcc00429	3.74181	4.08372	4.2073	4.01094	5.01094	6.07456	7.39286	9.73612	7.73451	8.73451	1.74309
rcc01672	4.98908	6.12558	2.80486	4.63984	5.63984	6.07456	10.6786	9.73612	8.82975	9.82975	1.74291
rcc02475	6.85999	3.06279	7.01216	5.64498	6.64498	12.1491	9.85715	9.73612	10.5808	11.5808	1.74279
rcc00815	3.11818	2.04186	0	1.72001	2.72001	5.06213	4.92858	1.21701	3.73591	4.73591	1.74114
rcc01099	3.11818	2.04186	0	1.72001	2.72001	5.06213	4.92858	1.21701	3.73591	4.73591	1.74114
rcc00483	1.87091	0	1.40243	1.09111	2.09111	5.06213	1.64286	1.21701	2.64067	3.64067	1.74102
rcc00894	33.0527	13.2721	16.8292	21.0513	22.0513	38.4722	41.8929	31.6424	37.3358	38.3358	1.73848
rcc02835	41.1599	26.5442	36.4632	34.7224	35.7224	56.6959	60.7858	65.7188	61.0668	62.0668	1.73747
rcc01435	0.623635	7.14651	2.80486	3.525	4.525	5.06213	5.75001	9.73612	6.84942	7.84942	1.73468
rcc00003	9.35453	13.2721	9.81702	10.8145	11.8145	15.1864	18.8929	24.3403	19.4732	20.4732	1.73288
rcc02603	11.2254	2.04186	11.2195	8.16225	9.16225	19.2361	18.0714	7.30209	14.8699	15.8699	1.73209
rcc01052	0	2.04186	1.40243	1.1481	2.1481	4.04971	4.10715	0	2.71895	3.71895	1.73128
rcc01334	0.623635	3.06279	0	1.22881	2.22881	2.02485	4.10715	2.43403	2.85534	3.85534	1.72978
rcc01478	34.9236	42.879	42.073	39.9585	40.9585	70.8698	55.8572	82.757	69.828	70.828	1.72926
rcc03137	35.5472	13.2721	18.2316	22.3503	23.3503	42.5219	35.3215	40.1615	39.335	40.335	1.72738
rcc01223	3.11818	4.08372	1.40243	2.86811	3.86811	8.09941	1.64286	7.30209	5.68145	6.68145	1.72732
rcc03292	1.24727	0	2.80486	1.35071	2.35071	3.03728	2.46429	3.65104	3.05087	4.05087	1.72325
rcc02506	6.23635	8.16744	7.01216	7.13865	8.13865	12.1491	12.3214	14.6042	13.0249	14.0249	1.72325
rcc02184	11.2254	7.14651	5.60973	7.99389	8.99389	20.2485	9.85715	13.3872	14.4976	15.4976	1.72313
rcc01815	3.11818	2.04186	2.80486	2.65497	3.65497	6.07456	4.92858	4.86806	5.2904	6.2904	1.72105
rcc02819	91.6744	106.177	110.792	102.881	103.881	168.063	169.214	195.939	177.739	178.739	1.72061
rcc00508	6.85999	13.2721	5.60973	8.5806	9.5806	14.174	16.4286	15.8212	15.4746	16.4746	1.71958
rcp00085	6.85999	3.06279	9.81702	6.57993	7.57993	13.1615	10.6786	12.1701	12.0034	13.0034	1.71551
rcc02713	4.36545	8.16744	2.80486	5.11258	6.11258	4.04971	4.92858	19.4722	9.48351	10.4835	1.71507
rcc03099	9.97816	10.2093	19.634	13.2738	14.2738	30.3728	18.0714	21.9063	23.4502	24.4502	1.71294
rcc02076	26.1927	36.7535	37.8657	33.6039	34.6039	58.7207	57.5001	58.4167	58.2125	59.2125	1.71115
rcc01119	13.72	20.4186	11.2195	15.1193	16.1193	28.3479	19.7143	31.6424	26.5682	27.5682	1.71026
rcp00088	3.11818	3.06279	8.41459	4.86519	5.86519	9.11184	8.21429	9.73612	9.02075	10.0207	1.70851
rcc02987	58.6217	58.193	50.4876	55.7674	56.7674	114.404	84.6072	88.8421	95.9512	96.9512	1.70787
rcc01574	15.5909	6.12558	15.4268	12.3811	13.3811	22.2734	21.3572	21.9063	21.8456	22.8456	1.70731
rcc03008	451.512	402.246	445.973	433.244	434.244	750.208	759.822	709.52	739.85	740.85	1.70607
rcc00206	4.36545	8.16744	2.80486	5.11258	6.11258	13.1615	9.03572	6.08507	9.42745	10.4274	1.7059
rcc01792	5.61272	5.10465	0	3.57245	4.57245	4.04971	9.03572	7.30209	6.79584	7.79584	1.70496
rcc01694	0	2.04186	2.80486	1.61557	2.61557	3.03728	2.46429	4.86806	3.45654	4.45654	1.70385
rcc01519	36.7945	42.879	29.4511	36.3749	37.3749	74.9195	53.3929	59.6337	62.6487	63.6487	1.70298
rcc02729	3.11818	1.02093	9.81702	4.65204	5.65204	5.06213	4.92858	15.8212	8.60397	9.60397	1.6992
rcc02986	56.1272	43.9	56.0973	52.0415	53.0415	111.367	75.5715	80.323	89.0871	90.0871	1.69843
rcc00650	7.48362	9.18837	11.2195	9.29715	10.2971	15.1864	12.3214	21.9063	16.4714	17.4714	1.69672
rcc01143	54.8799	37.7744	33.6584	42.1042	43.1042	83.019	90.3572	42.5955	71.9906	72.9906	1.69335
rcc02445	2.49454	4.08372	4.2073	3.59518	4.59518	8.09941	4.92858	7.30209	6.77669	7.77669	1.69236
rcc02189	38.0417	47.9837	77.1338	54.3864	55.3864	60.7456	96.9287	120.484	92.7196	93.7196	1.6921
rcc02566	267.539	396.121	541.339	401.666	402.666	697.562	684.251	655.971	679.261	680.261	1.68939
rcc00642	69.2235	102.093	86.9508	86.0891	87.0891	163.001	132.25	142.391	145.88	146.88	1.68655
rcc01324	13.72	22.4604	8.41459	14.865	15.865	31.3852	26.2857	19.4722	25.7144	26.7144	1.68386
rcc02200	1.24727	2.04186	0	1.09638	2.09638	1.01243	4.10715	2.43403	2.51787	3.51787	1.67807
rcc02836	37.4181	49.0046	29.4511	38.6246	39.6246	69.8574	66.5358	59.6337	65.3423	66.3423	1.67427
rcc00489	7.48362	3.06279	8.41459	6.32033	7.32033	14.174	4.92858	14.6042	11.2356	12.2356	1.67145
rcc00623	3.74181	2.04186	7.01216	4.26528	5.26528	7.08698	6.57143	9.73612	7.79818	8.79818	1.67098
rcc02954	317.43	300.153	270.669	296.084	297.084	464.704	533.108	488.023	495.278	496.278	1.6705
rcc01702	7.48362	5.10465	5.60973	6.066	7.066	7.08698	13.1429	12.1701	10.8	11.8	1.66997
rcc02943	0.623635	5.10465	0	1.90943	2.90943	5.06213	1.64286	4.86806	3.85768	4.85768	1.66964
rcc00591	1.87091	1.02093	1.40243	1.43142	2.43142	1.01243	3.28572	4.86806	3.0554	4.0554	1.66791
rcc01668	2.49454	2.04186	2.80486	2.44709	3.44709	4.04971	4.10715	6.08507	4.74731	5.74731	1.66729
rcc00425	12.4727	12.2512	12.6219	12.4486	13.4486	23.2858	26.2857	14.6042	21.3919	22.3919	1.665
rcc00878	7.48362	5.10465	1.40243	4.66357	5.66357	4.04971	11.5	9.73612	8.42861	9.42861	1.66478
rcc03134	44.9017	27.5651	29.4511	33.9726	34.9726	57.7083	61.6072	52.3316	57.2157	58.2157	1.66461
rcc01131	9.97816	6.12558	7.01216	7.7053	8.7053	21.261	10.6786	8.5191	13.4862	14.4862	1.66407
rcp00015	1.87091	0	2.80486	1.55859	2.55859	4.04971	3.28572	2.43403	3.25648	4.25648	1.66361
rcc01285	13.0963	11.2302	11.2195	11.8487	12.8487	22.2734	25.4643	13.3872	20.3749	21.3749	1.66359
rcc03187	66.729	67.3813	78.5362	70.8822	71.8822	92.1308	130.607	132.655	118.464	119.464	1.66195
rcc02333	13.0963	7.14651	14.0243	11.4224	12.4224	17.2112	22.1786	19.4722	19.6207	20.6207	1.65996
rcc01456	10.6018	3.06279	9.81702	7.8272	8.8272	13.1615	13.1429	14.6042	13.6362	14.6362	1.65808
rcc02843	1.24727	5.10465	2.80486	3.05226	4.05226	0	7.39286	9.73612	5.70966	6.70966	1.65578
rcc01289	20.58	20.4186	9.81702	16.9385	17.9385	23.2858	26.2857	36.5104	28.694	29.694	1.65532
rcc00943	0.623635	4.08372	0	1.56912	2.56912	2.02485	1.64286	6.08507	3.25093	4.25093	1.65463
rcc03306	9.97816	18.3767	12.6219	13.6589	14.6589	21.261	18.0714	30.4254	23.2526	24.2526	1.65446
rcc00709	83.5671	84.7371	92.5605	86.9549	87.9549	152.876	152.786	127.787	144.483	145.483	1.65406
rcc01395	3.74181	0	4.2073	2.6497	3.6497	4.04971	7.39286	3.65104	5.0312	6.0312	1.65252
rcc03059	2.49454	4.08372	0	2.19275	3.19275	5.06213	4.10715	3.65104	4.27344	5.27344	1.65169
rcc00970	0	3.06279	1.40243	1.48841	2.48841	2.02485	0	7.30209	3.10898	4.10898	1.65125
rcc02812	43.0308	38.7953	36.4632	39.4298	40.4298	65.8077	65.7143	65.7188	65.747	66.747	1.65093
rcc01985	0.623635	1.02093	4.2073	1.95062	2.95062	1.01243	3.28572	7.30209	3.86674	4.86674	1.6494
rcc01072	18.0854	25.5232	15.4268	19.6785	20.6785	38.4722	25.4643	35.2934	33.0766	34.0766	1.64793
rcc01306	5.61272	5.10465	7.01216	5.90984	6.90984	7.08698	10.6786	13.3872	10.3842	11.3842	1.64754
rcc02071	3.11818	5.10465	4.2073	4.14337	5.14337	8.09941	8.21429	6.08507	7.46626	8.46626	1.64605
rcc02084	9.97816	12.2512	7.01216	9.74716	10.7472	16.1988	13.1429	20.6893	16.677	17.677	1.6448
rcc01182	14.3436	10.2093	4.2073	9.58673	10.5867	14.174	13.1429	21.9063	16.4077	17.4077	1.64429
rcp00047	6.85999	6.12558	7.01216	6.66591	7.66591	11.1367	11.5	12.1701	11.6023	12.6023	1.64394
rcc03342	142.189	103.114	88.3532	111.219	112.219	212.61	187.286	149.693	183.196	184.196	1.6414
rcc00241	11.2254	6.12558	11.2195	9.52349	10.5235	16.1988	13.1429	19.4722	16.2713	17.2713	1.64122
rcc02470	9.97816	10.2093	18.2316	12.8064	13.8064	25.3107	18.8929	20.6893	21.6309	22.6309	1.63917
rcp00122	152.791	202.144	194.938	183.291	184.291	254.119	313.786	334.679	300.861	301.861	1.63796
rcc00792	28.6872	36.7535	40.6705	35.3704	36.3704	73.9071	59.1429	42.5955	58.5485	59.5485	1.63728
rcc02698	1.87091	6.12558	7.01216	5.00288	6.00288	8.09941	9.85715	8.5191	8.82522	9.82522	1.63675
rcc02556	4.98908	2.04186	1.40243	2.81112	3.81112	5.06213	8.21429	2.43403	5.23682	6.23682	1.63648
rcc02251	0.623635	3.06279	1.40243	1.69629	2.69629	0	6.57143	3.65104	3.40749	4.40749	1.63465
rcp00099	1.24727	3.06279	0	1.43669	2.43669	4.04971	2.46429	2.43403	2.98267	3.98267	1.63446
rcc00580	3.11818	2.04186	1.40243	2.18749	3.18749	4.04971	4.92858	3.65104	4.20978	5.20978	1.63444
rcc00492	26.1927	33.6907	36.4632	32.1155	33.1155	48.5965	53.3929	57.1997	53.063	54.063	1.63256
rcc00710	674.773	915.774	814.813	801.787	802.787	757.295	1416.97	1748.85	1307.7	1308.7	1.6302
rcp00066	16.8381	15.3139	21.0365	17.7295	18.7295	19.2361	30.3929	38.9445	29.5245	30.5245	1.62975
rcc00422	172.123	125.574	107.987	135.228	136.228	175.15	215.214	272.611	220.992	221.992	1.62956
rcp00059	13.72	6.12558	4.2073	8.01761	9.01761	10.1243	9.03572	21.9063	13.6888	14.6888	1.6289
rcc00922	1.24727	1.02093	2.80486	1.69102	2.69102	2.02485	0.821429	7.30209	3.38279	4.38279	1.62867
rcc02424	6.23635	2.04186	2.80486	3.69436	4.69436	8.09941	5.75001	6.08507	6.64483	7.64483	1.62851
rcp00070	9.97816	5.10465	8.41459	7.83247	8.83247	19.2361	9.85715	10.9531	13.3488	14.3488	1.62455
rcc02021	11.2254	5.10465	4.2073	6.84579	7.84579	9.11184	11.5	14.6042	11.7387	12.7387	1.62363
rcc03300	9.97816	10.2093	11.2195	10.469	11.469	18.2237	11.5	23.1233	17.6157	18.6157	1.62313
rcc03062	79.2017	49.0046	43.4754	57.2272	58.2272	111.367	86.2501	82.757	93.458	94.458	1.62223
rcc02790	274.399	389.995	426.339	363.578	364.578	621.63	630.858	517.231	589.906	590.906	1.6208
rcc01750	4.36545	8.16744	2.80486	5.11258	6.11258	9.11184	9.03572	8.5191	8.88889	9.88889	1.61779
rcc00582	2.49454	1.02093	0	1.17182	2.17182	3.03728	3.28572	1.21701	2.51334	3.51334	1.61769
rcc02481	6.23635	7.14651	5.60973	6.33086	7.33086	14.174	9.85715	8.5191	10.8501	11.8501	1.61646
rcc02217	8.10726	4.08372	8.41459	6.86852	7.86852	19.2361	7.39286	8.5191	11.716	12.716	1.61606
rcc02642	7.48362	4.08372	11.2195	7.5956	8.5956	14.174	12.3214	12.1701	12.8885	13.8885	1.61577
rcc01637	5.61272	2.04186	2.80486	3.48648	4.48648	2.02485	5.75001	10.9531	6.24266	7.24266	1.61433
rcc00640	32.429	33.6907	21.0365	29.0521	30.0521	46.5716	48.4643	47.4636	47.4998	48.4998	1.61386
rcc03016	8.73089	7.14651	5.60973	7.16238	8.16238	7.08698	14.7857	14.6042	12.159	13.159	1.61215
rcc02546	5.61272	15.3139	2.80486	7.91051	8.91051	13.1615	12.3214	14.6042	13.3624	14.3624	1.61185
rcc01487	8.10726	5.10465	2.80486	5.33892	6.33892	10.1243	6.57143	10.9531	9.21628	10.2163	1.61167
rcc01384	44.2781	49.0046	35.0608	42.7812	43.7812	69.8574	65.7143	73.0209	69.5309	70.5309	1.61099
rcc01486	5.61272	5.10465	1.40243	4.03993	5.03993	7.08698	5.75001	8.5191	7.1187	8.1187	1.61087
rcc02420	36.1708	28.586	42.073	35.6099	36.6099	53.6586	43.5358	76.6719	57.9554	58.9554	1.61037
rcc01649	1.24727	2.04186	0	1.09638	2.09638	1.01243	2.46429	3.65104	2.37592	3.37592	1.61036
rcc03478	10.6018	6.12558	8.41459	8.38066	9.38066	14.174	9.85715	18.2552	14.0954	15.0954	1.60921
rcc00990	38.0417	65.3395	68.7192	57.3668	58.3668	91.1184	103.5	83.974	92.8642	93.8642	1.60818
rcc01078	9.97816	5.10465	4.2073	6.43003	7.43003	9.11184	13.9643	9.73612	10.9374	11.9374	1.60664
rcc01238	25.569	13.2721	15.4268	18.0893	19.0893	29.3604	32.8572	26.7743	29.664	30.664	1.60634
rcc02211	8.73089	14.293	15.4268	12.8169	13.8169	16.1988	25.4643	21.9063	21.1898	22.1898	1.60599
rcc02727	1.24727	0	2.80486	1.35071	2.35071	5.06213	0.821429	2.43403	2.77253	3.77253	1.60485
rcc00406	12.4727	8.16744	14.0243	11.5548	12.5548	20.2485	18.8929	18.2552	19.1322	20.1322	1.60354
rcc01410	8.10726	9.18837	9.81702	9.03755	10.0375	8.09941	21.3572	15.8212	15.0926	16.0926	1.60324
rcc02650	19.9563	16.3349	12.6219	16.3044	17.3044	32.3976	22.1786	25.5573	26.7112	27.7112	1.6014
rcc02696	6.85999	5.10465	5.60973	5.85812	6.85812	11.1367	11.5	7.30209	9.9796	10.9796	1.60096
rcc01412	0.623635	3.06279	0	1.22881	2.22881	4.04971	0	3.65104	2.56692	3.56692	1.60037
rcc01287	7.48362	5.10465	7.01216	6.53348	7.53348	11.1367	9.85715	12.1701	11.0547	12.0547	1.60015
rcc01180	44.9017	53.0883	49.0851	49.0251	50.0251	79.9817	73.1072	83.974	79.021	80.021	1.59962
rcc02193	13.0963	16.3349	12.6219	14.0177	15.0177	27.3355	22.1786	19.4722	22.9954	23.9954	1.59781
rcc03412	12.4727	8.16744	22.4389	14.3597	15.3597	23.2858	20.5357	26.7743	23.532	24.532	1.59717
rcc01312	3.11818	4.08372	4.2073	3.80306	4.80306	8.09941	8.21429	3.65104	6.65492	7.65492	1.59376
rcc03118	7.48362	8.16744	7.01216	7.55441	8.55441	12.1491	14.7857	10.9531	12.6293	13.6293	1.59325
rcp00061	67.9762	61.2558	84.1459	71.126	72.126	122.504	113.357	105.88	113.914	114.914	1.59324
rcc02958	20.58	43.9	42.073	35.5176	36.5176	50.6213	55.0358	65.7188	57.1253	58.1253	1.5917
rcc01507	66.1053	78.6116	61.707	68.808	69.808	116.429	96.9287	116.833	110.064	111.064	1.59099
rcc00810	120.362	74.5279	74.3289	89.7394	90.7394	171.1	144.572	114.399	143.357	144.357	1.5909
rcc02653	18.0854	30.6279	30.8535	26.5223	27.5223	37.4598	33.6786	57.1997	42.7794	43.7794	1.59069
rcc00033	16.8381	20.4186	22.4389	19.8986	20.8986	33.4101	27.9286	35.2934	32.2107	33.2107	1.58914
rcc03227	4.98908	5.10465	7.01216	5.70196	6.70196	8.09941	12.3214	8.5191	9.64665	10.6467	1.58859
rcc02763	6.85999	4.08372	9.81702	6.92024	7.92024	13.1615	5.75001	15.8212	11.5776	12.5776	1.58803
rcc03311	2.49454	2.04186	5.60973	3.38204	4.38204	8.09941	2.46429	7.30209	5.95526	6.95526	1.58722
rcc01727	66.729	108.219	106.585	93.8441	94.8441	108.33	156.072	183.769	149.39	150.39	1.58566
rcc00553	37.4181	37.7744	36.4632	37.2186	38.2186	59.7332	71.4644	47.4636	59.5537	60.5537	1.5844
rcc03144	18.0854	15.3139	18.2316	17.2103	18.2103	42.5219	26.2857	14.6042	27.8039	28.8039	1.58174
rcc02991	13.0963	10.2093	12.6219	11.9758	12.9758	26.3231	16.4286	15.8212	19.5243	20.5243	1.58173
rcp00042	8.10726	5.10465	5.60973	6.27388	7.27388	13.1615	7.39286	10.9531	10.5025	11.5025	1.58135
rcc03237	28.6872	31.6488	28.0486	29.4616	30.4616	61.758	46.8215	32.8594	47.1463	48.1463	1.58056
rcc03071	29.9345	24.5023	39.2681	31.235	32.235	48.5965	50.1072	51.1146	49.9394	50.9394	1.58025
rcc01665	15.5909	12.2512	16.8292	14.8904	15.8904	19.2361	26.2857	26.7743	24.0987	25.0987	1.57949
rcc00339	43.6545	68.4023	53.2924	55.1164	56.1164	67.8326	103.5	91.2761	87.5363	88.5363	1.57773
rcc01749	132.834	135.784	127.621	132.08	133.08	210.585	210.286	205.675	208.849	209.849	1.57686
rcc00340	2.49454	3.06279	2.80486	2.7874	3.7874	5.06213	7.39286	2.43403	4.96301	5.96301	1.57443
rcc02449	3.74181	7.14651	4.2073	5.03187	6.03187	7.08698	9.85715	8.5191	8.48775	9.48775	1.57294
rcc02716	23.6981	22.4604	15.4268	20.5284	21.5284	36.4473	35.3215	26.7743	32.8477	33.8477	1.57223
rcc02325	57.3744	73.5069	50.4876	60.4563	61.4563	84.0314	99.3929	103.446	95.6235	96.6235	1.57223
rcc02544	36.1708	52.0674	44.8778	44.372	45.372	69.8574	63.2501	77.8889	70.3321	71.3321	1.57216
rcc03006	36.1708	39.8163	35.0608	37.016	38.016	54.671	55.8572	65.7188	58.749	59.749	1.57168
rcc00251	95.4162	86.779	75.7313	85.9755	86.9755	148.827	129.786	127.787	135.466	136.466	1.56902
rcc02074	37.4181	31.6488	29.4511	32.8393	33.8393	58.7207	40.25	57.1997	52.0568	53.0568	1.5679
rcc00602	36.1708	25.5232	36.4632	32.7191	33.7191	32.3976	55.0358	68.1528	51.8621	52.8621	1.56772
rcc02673	35.5472	38.7953	46.2803	40.2076	41.2076	63.7829	67.3572	59.6337	63.5913	64.5913	1.56746
rcc00452	2.49454	1.02093	2.80486	2.10678	3.10678	5.06213	1.64286	4.86806	3.85768	4.85768	1.56358
rcp00068	16.2145	15.3139	8.41459	13.3143	14.3143	15.1864	17.25	31.6424	21.3596	22.3596	1.56204
rcc00051	17.4618	18.3767	22.4389	19.4258	20.4258	27.3355	31.2143	34.0764	30.8754	31.8754	1.56055
rcc02215	18.0854	20.4186	30.8535	23.1192	24.1192	31.3852	49.2858	29.2084	36.6264	37.6264	1.56002
rcc01328	23.0745	13.2721	14.0243	16.7903	17.7903	34.4225	31.2143	14.6042	26.747	27.747	1.55967
rcc02886	4.98908	6.12558	2.80486	4.63984	5.63984	9.11184	5.75001	8.5191	7.79365	8.79365	1.5592
rcc00012	4.98908	4.08372	8.41459	5.82913	6.82913	10.1243	11.5	7.30209	9.64212	10.6421	1.55834
rcc00078	2.49454	3.06279	4.2073	3.25488	4.25488	7.08698	4.92858	4.86806	5.62787	6.62787	1.55771
rcc02206	1.87091	1.02093	1.40243	1.43142	2.43142	3.03728	4.10715	1.21701	2.78715	3.78715	1.55758
rcc02471	1.87091	3.06279	0	1.64456	2.64456	2.02485	2.46429	4.86806	3.11907	4.11907	1.55756
rcc01231	90.4271	104.135	96.7678	97.1099	98.1099	153.889	141.286	159.429	151.535	152.535	1.55473
rcc02628	6.23635	7.14651	1.40243	4.92843	5.92843	9.11184	8.21429	7.30209	8.20941	9.20941	1.55343
rcc02316	68.5999	67.3813	75.7313	70.5708	71.5708	114.404	122.393	93.7101	110.169	111.169	1.55327
rcc03315	42.4072	35.7325	35.0608	37.7335	38.7335	63.7829	59.9643	53.5486	59.0986	60.0986	1.55159
rcc00479	26.8163	35.7325	29.4511	30.6666	31.6666	51.6337	32.8572	59.6337	48.0415	49.0415	1.54868
rcc00247	2.49454	4.08372	12.6219	6.40005	7.40005	8.09941	12.3214	10.9531	10.458	11.458	1.54837
rcc01925	7.48362	9.18837	8.41459	8.36219	9.36219	9.11184	10.6786	20.6893	13.4932	14.4932	1.54806
rcc00335	3224.82	3260.85	3577.6	3354.42	3355.42	5694.9	5244	4636.83	5191.91	5192.91	1.54762
rcc00608	0.623635	0	2.80486	1.14283	2.14283	0	3.28572	3.65104	2.31225	3.31225	1.54574
rcc02003	7.48362	2.04186	5.60973	5.04507	6.04507	9.11184	7.39286	8.5191	8.34127	9.34127	1.54527
rcc01314	77.3307	75.5488	84.1459	79.0085	80.0085	143.765	131.429	92.4931	122.562	123.562	1.54436
rcc01722	7.48362	3.06279	7.01216	5.85286	6.85286	7.08698	13.1429	8.5191	9.58299	10.583	1.54432
rcc00517	6.85999	10.2093	11.2195	9.42958	10.4296	12.1491	22.1786	10.9531	15.0936	16.0936	1.54307
rcc01109	91.0507	120.47	109.39	106.97	107.97	186.286	172.5	137.523	165.436	166.436	1.54151
rcc03246	11.2254	21.4395	19.634	17.433	18.433	28.3479	24.6429	29.2084	27.3997	28.3997	1.5407
rcc00855	71.0944	99.0302	100.975	90.3666	91.3666	145.789	145.393	127.787	139.656	140.656	1.53947
rcc02181	9.35453	11.2302	11.2195	10.6014	11.6014	18.2237	21.3572	10.9531	16.8447	17.8447	1.53815
rcp00002	3.11818	3.06279	5.60973	3.93023	4.93023	5.06213	4.92858	9.73612	6.57561	7.57561	1.53656
rcc01861	39.289	40.8372	43.4754	41.2005	42.2005	65.8077	70.6429	54.7657	63.7388	64.7388	1.53407
rcc00561	1.24727	3.06279	4.2073	2.83912	3.83912	4.04971	5.75001	4.86806	4.88926	5.88926	1.53401
rcc01928	41.1599	34.7116	28.0486	34.6401	35.6401	66.8201	39.4286	54.7657	53.6715	54.6715	1.53399
rcc01582	7.48362	4.08372	9.81702	7.12812	8.12812	13.1615	9.03572	12.1701	11.4558	12.4558	1.53243
rcc01954	109.136	159.265	141.646	136.682	137.682	239.945	220.143	169.165	209.751	210.751	1.53071
rcc01904	4.36545	1.02093	0	1.79546	2.79546	2.02485	4.10715	3.65104	3.26101	4.26101	1.52426
rcc02212	1.87091	2.04186	2.80486	2.23921	3.23921	4.04971	4.10715	3.65104	3.93597	4.93597	1.52382
rcc00856	11.8491	11.2302	4.2073	9.09553	10.0955	16.1988	12.3214	14.6042	14.3748	15.3748	1.52293
rcc02312	10.6018	4.08372	4.2073	6.2976	7.2976	11.1367	10.6786	8.5191	10.1115	11.1115	1.52262
rcc00352	3.74181	8.16744	7.01216	6.30714	7.30714	7.08698	9.85715	13.3872	10.1104	11.1104	1.52049
rcc01493	697.224	1159.78	1252.37	1036.46	1037.46	1526.74	1417.79	1779.28	1574.6	1575.6	1.51871
rcc02805	12.4727	19.3977	7.01216	12.9608	13.9608	28.3479	16.4286	15.8212	20.1992	21.1992	1.51848
rcc03132	28.6872	14.293	16.8292	19.9365	20.9365	26.3231	24.6429	41.3785	30.7815	31.7815	1.518
rcc01437	3.74181	4.08372	2.80486	3.54346	4.54346	7.08698	3.28572	7.30209	5.8916	6.8916	1.51682
rcc01262	6.85999	7.14651	4.2073	6.07126	7.07126	9.11184	11.5	8.5191	9.71032	10.7103	1.51463
rcc01081	56.1272	59.2139	74.3289	63.2233	64.2233	86.0562	110.072	92.4931	96.207	97.207	1.51358
rcc03265	2.49454	2.04186	2.80486	2.44709	3.44709	4.04971	2.46429	6.08507	4.19969	5.19969	1.50843
rcc02161	96.6634	92.9046	136.036	108.535	109.535	158.951	174.143	159.429	164.174	165.174	1.50796
rcc03444	10.6018	17.3558	18.2316	15.3964	16.3964	22.2734	17.25	31.6424	23.7219	24.7219	1.50777
rcc00275	8.10726	8.16744	11.2195	9.16472	10.1647	13.1615	16.4286	13.3872	14.3258	15.3258	1.50774
rcc03157	24.9454	20.4186	15.4268	20.2636	21.2636	40.4971	27.1072	25.5573	31.0538	32.0538	1.50745
rcc01120	1058.31	886.167	1016.76	987.08	988.08	1374.87	1516.36	1573.6	1488.28	1489.28	1.50724
rcc03316	6.85999	2.04186	9.81702	6.23962	7.23962	6.07456	9.03572	14.6042	9.90482	10.9048	1.50627
rcc00573	1.87091	3.06279	0	1.64456	2.64456	4.04971	2.46429	2.43403	2.98267	3.98267	1.50598
rcc01950	26.8163	38.7953	26.6462	30.7526	31.7526	47.584	45.1786	47.4636	46.7421	47.7421	1.50356
rcc02154	44.9017	68.4023	68.7192	60.6744	61.6744	83.019	86.2501	105.88	91.7164	92.7164	1.50332
rcc01982	1.24727	2.04186	1.40243	1.56385	2.56385	4.04971	3.28572	1.21701	2.85081	3.85081	1.50196
rcc01315	94.7925	93.9255	68.7192	85.8124	86.8124	132.628	147.036	108.314	129.326	130.326	1.50124
rcc02666	51.1381	46.9628	40.6705	46.2571	47.2571	69.8574	65.7143	74.2379	69.9366	70.9366	1.50108
rcc00464	147.802	151.098	154.268	151.056	152.056	216.659	245.607	219.063	227.11	228.11	1.50017
rcp00142	3.74181	1.02093	5.60973	3.45749	4.45749	10.1243	3.28572	3.65104	5.68701	6.68701	1.50017
rcc02083	0	2.04186	2.80486	1.61557	2.61557	1.01243	4.10715	3.65104	2.92354	3.92354	1.50007
rcc03229	105.394	106.177	88.3532	99.9747	100.975	143.765	152.786	154.561	150.37	151.37	1.49909
rcc01515	11.8491	12.2512	9.81702	11.3057	12.3057	25.3107	12.3214	14.6042	17.4121	18.4121	1.49622
rcc01373	4.98908	7.14651	2.80486	4.98015	5.98015	5.06213	9.03572	9.73612	7.94466	8.94466	1.49572
rcc02582	21.8272	19.3977	25.2438	22.1562	23.1562	35.4349	38.6072	26.7743	33.6055	34.6055	1.49444
rcc02717	35.5472	36.7535	54.6949	42.3318	43.3318	82.0065	66.5358	42.5955	63.7126	64.7126	1.49342
rcc01661	33.0527	40.8372	42.073	38.6543	39.6543	68.845	71.4644	34.0764	58.1286	59.1286	1.4911
rcc02145	46.149	60.2348	58.9021	55.0953	56.0953	96.1805	84.6072	66.9358	82.5745	83.5745	1.48987
rcc03051	13.0963	20.4186	9.81702	14.444	15.444	24.2982	27.1072	14.6042	22.0032	23.0032	1.48946
rcc00823	69.8471	71.4651	82.7435	74.6852	75.6852	109.342	96.1072	129.004	111.484	112.484	1.48621
rcc01090	18.0854	16.3349	2.80486	12.4084	13.4084	23.2858	16.4286	17.0382	18.9175	19.9175	1.48545
rcc02483	12.4727	9.18837	16.8292	12.8301	13.8301	16.1988	18.0714	24.3403	19.5369	20.5369	1.48494
rcc01816	45.5254	46.9628	50.4876	47.6586	48.6586	65.8077	69.8215	77.8889	71.1727	72.1727	1.48325
rcc00613	3.74181	3.06279	7.01216	4.60559	5.60559	8.09941	4.10715	9.73612	7.31422	8.31422	1.4832
rcc03000	16.2145	25.5232	18.2316	19.9898	20.9898	27.3355	33.6786	29.2084	30.0742	31.0742	1.48044
rcc02704	17.4618	19.3977	12.6219	16.4938	17.4938	27.3355	23	24.3403	24.8919	25.8919	1.48007
rcc00152	8.73089	5.10465	4.2073	6.01428	7.01428	8.09941	9.03572	10.9531	9.36276	10.3628	1.47738
rcc01025	2.49454	1.02093	4.2073	2.57426	3.57426	3.03728	4.92858	4.86806	4.27797	5.27797	1.47666
rcc03443	18.7091	15.3139	18.2316	17.4182	18.4182	26.3231	25.4643	26.7743	26.1872	27.1872	1.47611
rcc02914	1.87091	1.02093	1.40243	1.43142	2.43142	2.02485	3.28572	2.43403	2.58153	3.58153	1.47302
rcc03400	2.49454	0	1.40243	1.29899	2.29899	1.01243	4.92858	1.21701	2.38601	3.38601	1.47282
rcc00847	26.1927	22.4604	26.6462	25.0998	26.0998	31.3852	44.3572	36.5104	37.4176	38.4176	1.47195
rcc03436	7.48362	8.16744	4.2073	6.61945	7.61945	6.07456	14.7857	9.73612	10.1988	11.1988	1.46976
rcc01422	0.623635	1.02093	2.80486	1.48314	2.48314	3.03728	2.46429	2.43403	2.6452	3.6452	1.46798
rcc02574	1.87091	6.12558	4.2073	4.06793	5.06793	7.08698	4.92858	7.30209	6.43922	7.43922	1.4679
rcc00064	8.73089	15.3139	8.41459	10.8198	11.8198	13.1615	13.9643	21.9063	16.344	17.344	1.46737
rcc00566	4.98908	5.10465	4.2073	4.76701	5.76701	10.1243	7.39286	4.86806	7.46173	8.46173	1.46726
rcc03084	215.778	174.579	208.962	199.773	200.773	303.728	264.5	311.556	293.261	294.261	1.46564
rcc02439	23.0745	26.5442	26.6462	25.4216	26.4216	42.5219	37.7857	32.8594	37.7224	38.7224	1.46556
rcc01218	1.87091	2.04186	0	1.30425	2.30425	1.01243	2.46429	3.65104	2.37592	3.37592	1.46508
rcc01645	0	3.06279	1.40243	1.48841	2.48841	3.03728	2.46429	2.43403	2.6452	3.6452	1.46487
rcc00013	7.48362	7.14651	12.6219	9.08401	10.084	15.1864	11.5	14.6042	13.7635	14.7635	1.46405
rcc02393	13.72	4.08372	2.80486	6.86952	7.86952	9.11184	9.03572	13.3872	10.5116	11.5116	1.46281
rcc01388	18.7091	20.4186	16.8292	18.6523	19.6523	31.3852	26.2857	25.5573	27.7428	28.7428	1.46257
rcc01849	488.93	646.248	778.35	637.843	638.843	1034.7	966.822	797.145	932.889	933.889	1.46184
rcc03363	2.49454	3.06279	5.60973	3.72235	4.72235	7.08698	5.75001	4.86806	5.90168	6.90168	1.46149
rcc03156	19.9563	23.4814	29.4511	24.2963	25.2963	40.4971	36.9643	30.4254	35.9622	36.9622	1.46117
rcc03012	18.0854	16.3349	28.0486	20.823	21.823	27.3355	28.75	36.5104	30.8653	31.8653	1.46017
rcc01697	0	3.06279	4.2073	2.42336	3.42336	3.03728	1.64286	7.30209	3.99408	4.99408	1.45882
rcc03294	1.87091	2.04186	2.80486	2.23921	3.23921	3.03728	0.821429	7.30209	3.72027	4.72027	1.45723
rcc01154	4.36545	6.12558	5.60973	5.36692	6.36692	8.09941	8.21429	8.5191	8.2776	9.2776	1.45716
rcc01438	3.11818	3.06279	5.60973	3.93023	4.93023	5.06213	7.39286	6.08507	6.18002	7.18002	1.45633
rcc02276	5.61272	7.14651	4.2073	5.65551	6.65551	8.09941	8.21429	9.73612	8.68327	9.68327	1.45493
rcc00076	26.8163	20.4186	9.81702	19.0173	20.0173	28.3479	30.3929	25.5573	28.0994	29.0994	1.45371
rcp00120	3.11818	4.08372	2.80486	3.33559	4.33559	4.04971	5.75001	6.08507	5.29493	6.29493	1.45192
rcc02908	1.87091	0	2.80486	1.55859	2.55859	2.02485	2.46429	3.65104	2.71339	3.71339	1.45134
rcc03243	17.4618	15.3139	14.0243	15.6	16.6	24.2982	23	21.9063	23.0682	24.0682	1.44989
rcc02833	107.265	138.846	148.658	131.59	132.59	182.237	188.107	203.241	191.195	192.195	1.44955
rcc02162	147.802	113.323	105.182	122.102	123.102	169.075	206.179	156.995	177.416	178.416	1.44933
rcc02458	10.6018	4.08372	7.01216	7.23256	8.23256	3.03728	11.5	18.2552	10.9308	11.9308	1.44923
rcc03305	29.9345	21.4395	21.0365	24.1368	25.1368	48.5965	29.5715	27.9913	35.3864	36.3864	1.44753
rcc02455	21.8272	28.586	16.8292	22.4141	23.4141	37.4598	27.1072	34.0764	32.8811	33.8811	1.44704
rcc00700	32.429	32.6697	43.4754	36.1914	37.1914	53.6586	42.7143	62.0678	52.8136	53.8136	1.44694
rcc01586	74.8362	67.3813	63.1094	68.4423	69.4423	91.1184	90.3572	116.833	99.4363	100.436	1.44633
rcc01899	49.2672	87.7999	89.7557	75.6076	76.6076	114.404	105.143	109.531	109.693	110.693	1.44493
rcc00707	71.0944	63.2976	50.4876	61.6265	62.6265	94.1556	91.1787	82.757	89.3638	90.3638	1.4429
rcc02686	19.9563	11.2302	21.0365	17.4077	18.4077	39.4846	21.3572	15.8212	25.5543	26.5543	1.44257
rcc00862	13.72	27.5651	19.634	20.3064	21.3064	24.2982	29.5715	35.2934	29.721	30.721	1.44187
rcc00570	9.35453	6.12558	4.2073	6.56247	7.56247	12.1491	9.03572	8.5191	9.90131	10.9013	1.4415
rcc03010	213.907	251.149	217.377	227.477	228.477	286.517	379.5	318.858	328.292	329.292	1.44124
rcc02569	9.97816	10.2093	5.60973	8.59906	9.59906	13.1615	13.1429	12.1701	12.8249	13.8249	1.44023
rcc02900	1.24727	3.06279	0	1.43669	2.43669	1.01243	1.64286	4.86806	2.50778	3.50778	1.43957
rcc00588	3.11818	2.04186	8.41459	4.52488	5.52488	4.04971	13.1429	3.65104	6.94787	7.94787	1.43856
rcc02447	2.49454	4.08372	8.41459	4.99762	5.99762	4.04971	11.5	7.30209	7.61727	8.61727	1.43678
rcc02852	4.98908	3.06279	1.40243	3.15143	4.15143	7.08698	6.57143	1.21701	4.95848	5.95848	1.43528
rcc01623	16.8381	11.2302	11.2195	13.0959	14.0959	17.2112	22.1786	18.2552	19.215	20.215	1.4341
rcp00141	21.8272	28.586	18.2316	22.8816	23.8816	34.4225	31.2143	34.0764	33.2377	34.2377	1.43364
rcc00861	1.87091	4.08372	4.2073	3.38731	4.38731	8.09941	4.10715	3.65104	5.28587	6.28587	1.43274
rcc03030	41.1599	38.7953	67.3167	49.0907	50.0907	89.0935	68.1786	54.7657	70.6793	71.6793	1.43099
rcc01292	6.23635	7.14651	5.60973	6.33086	7.33086	10.1243	7.39286	10.9531	9.49009	10.4901	1.43095
rcc01362	9.97816	14.293	8.41459	10.8953	11.8953	12.1491	16.4286	19.4722	16.0166	17.0166	1.43054
rcc02855	2.49454	3.06279	4.2073	3.25488	4.25488	5.06213	4.10715	6.08507	5.08478	6.08478	1.43007
rcc02277	4.98908	5.10465	4.2073	4.76701	5.76701	7.08698	2.46429	12.1701	7.24047	8.24047	1.4289
rcc01557	8.73089	4.08372	18.2316	10.3487	11.3487	12.1491	18.8929	14.6042	15.2154	16.2154	1.42883
rcc03131	11.8491	4.08372	11.2195	9.05075	10.0507	15.1864	9.03572	15.8212	13.3478	14.3478	1.42753
rcc02248	18.7091	17.3558	19.634	18.5663	19.5663	27.3355	25.4643	27.9913	26.9304	27.9304	1.42747
rcc02182	93.5453	80.6534	91.1581	88.4523	89.4523	133.64	115.822	130.221	126.561	127.561	1.42602
rcc02682	1068.29	1089.33	1005.54	1054.39	1055.39	1824.39	1605.89	1080.71	1503.67	1504.67	1.4257
rcc01843	81.6962	65.3395	92.5605	79.8654	80.8654	115.417	116.643	110.748	114.269	115.269	1.42545
rcc00804	26.1927	22.4604	29.4511	26.0347	27.0347	33.4101	32.8572	46.2466	37.5046	38.5046	1.42426
rcc00276	2.49454	12.2512	4.2073	6.31766	7.31766	11.1367	7.39286	9.73612	9.42189	10.4219	1.42421
rcc02936	145.931	153.139	182.316	160.462	161.462	234.883	257.107	194.722	228.904	229.904	1.42389
rcp00033	5.61272	3.06279	8.41459	5.6967	6.6967	12.1491	4.92858	8.5191	8.53226	9.53226	1.42343
rcc00246	92.9216	110.26	127.621	110.268	111.268	159.963	156.072	155.778	157.271	158.271	1.42243
rcc02347	6.85999	7.14651	7.01216	7.00622	8.00622	9.11184	9.85715	12.1701	10.3797	11.3797	1.42136
rcc01746	3.11818	4.08372	2.80486	3.33559	4.33559	4.04971	4.10715	7.30209	5.15298	6.15298	1.41918
rcc02708	89.1798	115.365	106.585	103.71	104.71	141.74	163.464	137.523	147.576	148.576	1.41893
rcc03238	26.1927	14.293	23.8413	21.4423	22.4423	33.4101	23.8215	35.2934	30.8416	31.8416	1.41882
rcc02767	6.85999	4.08372	4.2073	5.05033	6.05033	10.1243	4.10715	8.5191	7.5835	8.5835	1.41868
rcc01791	1.87091	5.10465	4.2073	3.72762	4.72762	4.04971	5.75001	7.30209	5.7006	6.7006	1.41733
rcc00977	6.85999	5.10465	4.2073	5.39064	6.39064	9.11184	4.10715	10.9531	8.05737	9.05737	1.41729
rcc03466	21.2036	12.2512	18.2316	17.2288	18.2288	26.3231	21.3572	26.7743	24.8182	25.8182	1.41634
rcc03194	89.1798	93.9255	71.524	84.8765	85.8765	125.541	131.429	104.663	120.544	121.544	1.41534
rcc02802	23.6981	28.586	42.073	31.4524	32.4524	40.4971	46.8215	47.4636	44.9274	45.9274	1.41522
rcc02249	4.98908	4.08372	4.2073	4.4267	5.4267	4.04971	9.85715	6.08507	6.66398	7.66398	1.41227
rcc01864	24.3218	30.6279	16.8292	23.9263	24.9263	34.4225	32.8572	35.2934	34.191	35.191	1.4118
rcc01201	5.61272	4.08372	1.40243	3.69962	4.69962	5.06213	5.75001	6.08507	5.6324	6.6324	1.41126
rcc01620	224.509	217.458	194.938	212.302	213.302	301.703	347.465	250.705	299.958	300.958	1.41095
rcc02438	62.9871	55.1302	44.8778	54.3317	55.3317	72.8947	83.7858	74.2379	76.9728	77.9728	1.40919
rcc02793	266.292	244.002	256.645	255.646	256.646	341.188	419.75	320.075	360.338	361.338	1.40792
rcc00764	15.5909	14.293	12.6219	14.1686	15.1686	26.3231	18.8929	15.8212	20.3457	21.3457	1.40723
rcc01089	79.2017	68.4023	82.7435	76.7825	77.7825	125.541	106.786	92.4931	108.273	109.273	1.40486
rcc02207	0.623635	2.04186	1.40243	1.35598	2.35598	2.02485	2.46429	2.43403	2.30772	3.30772	1.40397
rcc00250	79.2017	59.2139	63.1094	67.175	68.175	66.8201	107.607	109.531	94.6529	95.6529	1.40305
rcc00543	239.476	322.614	361.827	307.972	308.972	466.729	395.929	434.474	432.377	433.377	1.40264
rcc02626	28.0636	29.607	23.8413	27.1706	28.1706	37.4598	47.6429	30.4254	38.5093	39.5093	1.4025
rcc01748	14.9672	14.293	15.4268	14.8957	15.8957	16.1988	17.25	30.4254	21.2914	22.2914	1.40236
rcc03017	13.0963	8.16744	15.4268	12.2302	13.2302	19.2361	11.5	21.9063	17.5475	18.5475	1.40191
rcc02608	281.259	280.756	350.608	304.208	305.208	467.741	457.536	354.151	426.476	427.476	1.40061
rcc01491	67.3526	54.1093	43.4754	54.9791	55.9791	75.932	95.2858	60.8507	77.3562	78.3562	1.39974
rcc02025	4.98908	4.08372	8.41459	5.82913	6.82913	6.07456	9.85715	9.73612	8.55594	9.55594	1.39929
rcp00004	1.24727	3.06279	1.40243	1.90416	2.90416	3.03728	4.92858	1.21701	3.06096	4.06096	1.39832
rcc02928	6.85999	11.2302	4.2073	7.4325	8.4325	11.1367	11.5	9.73612	10.7909	11.7909	1.39827
rcc00799	43.0308	53.0883	56.0973	50.7388	51.7388	80.9941	62.4286	70.5869	71.3365	72.3365	1.39811
rcc02015	41.7835	30.6279	30.8535	34.4216	35.4216	51.6337	45.1786	48.6806	48.4976	49.4976	1.39738
rcc02254	1.24727	2.04186	5.60973	2.96629	3.96629	3.03728	3.28572	7.30209	4.54169	5.54169	1.3972
rcc00593	2.49454	8.16744	7.01216	5.89138	6.89138	9.11184	10.6786	6.08507	8.62516	9.62516	1.3967
rcc00377	39.289	44.9209	26.6462	36.952	37.952	61.758	41.8929	52.3316	51.9942	52.9942	1.39635
rcc01192	1.87091	6.12558	2.80486	3.60045	4.60045	6.07456	4.10715	6.08507	5.42226	6.42226	1.39601
rcc02617	283.13	315.467	290.303	296.3	297.3	431.294	419.75	390.662	413.902	414.902	1.39556
rcc01944	3.11818	3.06279	4.2073	3.46275	4.46275	5.06213	5.75001	4.86806	5.22673	6.22673	1.39527
rcc01177	11.2254	13.2721	16.8292	13.7756	14.7756	21.261	15.6072	21.9063	19.5915	20.5915	1.39362
rcc01686	3.74181	2.04186	4.2073	3.33032	4.33032	4.04971	7.39286	3.65104	5.0312	6.0312	1.39278
rcc02786	12.4727	17.3558	14.0243	14.6176	15.6176	24.2982	14.7857	23.1233	20.7357	21.7357	1.39175
rcc00234	8.73089	7.14651	4.2073	6.6949	7.6949	11.1367	10.6786	7.30209	9.70579	10.7058	1.39128
rcc00171	8.10726	4.08372	4.2073	5.46609	6.46609	10.1243	4.10715	9.73612	7.98918	8.98918	1.3902
rcc00424	664.171	906.585	809.203	793.32	794.32	897.01	1290.47	1120.87	1102.78	1103.78	1.38959
rcc00195	47.3963	62.2767	50.4876	53.3868	54.3868	62.7704	78.0358	82.757	74.5211	75.5211	1.38859
rcc01751	86.0616	110.26	136.036	110.786	111.786	169.075	161.822	131.438	154.111	155.111	1.38758
rcc02810	7.48362	4.08372	8.41459	6.66064	7.66064	12.1491	5.75001	10.9531	9.61742	10.6174	1.38597
rcc02169	6.85999	10.2093	11.2195	9.42958	10.4296	10.1243	15.6072	14.6042	13.4452	14.4452	1.38502
rcc02318	6.23635	4.08372	8.41459	6.24489	7.24489	13.1615	11.5	2.43403	9.03186	10.0319	1.38468
rcc03332	2.49454	4.08372	1.40243	2.66023	3.66023	6.07456	2.46429	3.65104	4.0633	5.0633	1.38333
rcc02415	40.5363	63.2976	43.4754	49.1031	50.1031	60.7456	77.2144	66.9358	68.2986	69.2986	1.38312
rcp00139	14.9672	23.4814	16.8292	18.4259	19.4259	31.3852	25.4643	20.6893	25.8463	26.8463	1.38198
rcc00868	3.11818	3.06279	7.01216	4.39771	5.39771	9.11184	6.57143	3.65104	6.44477	7.44477	1.37925
rcc01860	4.36545	2.04186	0	2.13577	3.13577	3.03728	3.28572	3.65104	3.32468	4.32468	1.37915
rcc03383	1.24727	1.02093	2.80486	1.69102	2.69102	4.04971	1.64286	2.43403	2.70886	3.70886	1.37824
rcc00873	43.6545	31.6488	47.6827	40.9953	41.9953	64.7953	64.0715	41.3785	56.7484	57.7484	1.37512
rcp00089	17.4618	12.2512	18.2316	15.9815	16.9815	21.261	23.8215	21.9063	22.3296	23.3296	1.37382
rcc01917	3.74181	5.10465	8.41459	5.75368	6.75368	8.09941	8.21429	8.5191	8.2776	9.2776	1.37371
rcc01393	4.36545	5.10465	8.41459	5.96156	6.96156	6.07456	9.85715	9.73612	8.55594	9.55594	1.37267
rcc00070	3.11818	4.08372	2.80486	3.33559	4.33559	7.08698	4.10715	3.65104	4.94839	5.94839	1.37199
rcc02897	4.36545	7.14651	5.60973	5.70723	6.70723	9.11184	5.75001	9.73612	8.19932	9.19932	1.37155
rcc00628	8.73089	6.12558	1.40243	5.41963	6.41963	5.06213	7.39286	10.9531	7.80271	8.80271	1.37122
rcc02062	3.11818	8.16744	5.60973	5.63178	6.63178	5.06213	10.6786	8.5191	8.08661	9.08661	1.37016
rcc02524	42.4072	42.879	46.2803	43.8555	44.8555	54.671	73.1072	53.5486	60.4423	61.4423	1.36978
rcc00821	1.24727	6.12558	0	2.45762	3.45762	3.03728	3.28572	4.86806	3.73035	4.73035	1.3681
rcc01208	177.112	192.956	189.328	186.465	187.465	265.256	236.572	264.092	255.307	256.307	1.36722
rcc02080	12.4727	11.2302	18.2316	13.9782	14.9782	25.3107	19.7143	13.3872	19.4707	20.4707	1.3667
rcc02175	34.2999	26.5442	30.8535	30.5659	31.5659	41.5095	41.0715	43.8125	42.1312	43.1312	1.36639
rcc00756	6.85999	4.08372	4.2073	5.05033	6.05033	5.06213	5.75001	10.9531	7.25509	8.25509	1.3644
rcc01554	21.8272	29.607	36.4632	29.2991	30.2991	65.8077	22.1786	32.8594	40.2819	41.2819	1.36248
rcc02256	5.61272	6.12558	0	3.91276	4.91276	4.04971	3.28572	9.73612	5.69051	6.69051	1.36186
rcc00890	24.9454	27.5651	30.8535	27.788	28.788	29.3604	37.7857	47.4636	38.2032	39.2032	1.36179
rcc00572	1.24727	7.14651	5.60973	4.66784	5.66784	7.08698	5.75001	7.30209	6.71303	7.71303	1.36084
rcc01316	19.3327	12.2512	11.2195	14.2678	15.2678	17.2112	18.8929	23.1233	19.7425	20.7425	1.35858
rcc01219	3.74181	3.06279	1.40243	2.73568	3.73568	2.02485	4.10715	6.08507	4.07236	5.07236	1.35781
rcc01779	21.8272	19.3977	18.2316	19.8188	20.8188	36.4473	24.6429	20.6893	27.2598	28.2598	1.35742
rcc03037	6.85999	5.10465	8.41459	6.79308	7.79308	5.06213	11.5	12.1701	9.57743	10.5774	1.35729
rcp00091	18.0854	12.2512	19.634	16.6569	17.6569	14.174	27.9286	26.7743	22.959	23.959	1.35692
rcc00808	72.3417	120.47	131.829	108.213	109.213	124.528	166.75	149.693	146.99	147.99	1.35506
rcc00652	11.2254	8.16744	11.2195	10.2041	11.2041	15.1864	13.9643	13.3872	14.1793	15.1793	1.3548
rcc00717	4.36545	6.12558	8.41459	6.30187	7.30187	9.11184	9.03572	8.5191	8.88889	9.88889	1.35429
rcc03041	13.0963	9.18837	7.01216	9.76562	10.7656	10.1243	14.7857	15.8212	13.5771	14.5771	1.35404
rcc01370	46.7726	37.7744	21.0365	35.1945	36.1945	56.6959	38.6072	48.6806	47.9945	48.9945	1.35365
rcc00547	115.372	161.307	134.633	137.104	138.104	200.46	178.25	178.901	185.871	186.871	1.35311
rcc02796	67.3526	61.2558	91.1581	73.2555	74.2555	109.342	106.786	81.54	99.2226	100.223	1.3497
rcc01242	14.9672	14.293	19.634	16.2981	17.2981	19.2361	22.1786	25.5573	22.324	23.324	1.34836
rcc02829	14.9672	9.18837	14.0243	12.7266	13.7266	20.2485	13.9643	18.2552	17.4893	18.4893	1.34697
rcc00767	45.5254	62.2767	46.2803	51.3608	52.3608	88.0811	65.7143	54.7657	69.5204	70.5204	1.34682
rcc00766	16.2145	21.4395	33.6584	23.7708	24.7708	37.4598	27.9286	31.6424	32.3436	33.3436	1.34608
rcc02108	9.97816	8.16744	11.2195	9.78835	10.7884	21.261	13.1429	6.08507	13.4963	14.4963	1.3437
rcc01234	11.2254	17.3558	15.4268	14.6693	15.6693	23.2858	27.1072	9.73612	20.043	21.043	1.34294
rcc02194	26.1927	19.3977	32.2559	25.9488	26.9488	34.4225	39.4286	31.6424	35.1645	36.1645	1.34197
rcc02179	8.73089	3.06279	1.40243	4.3987	5.3987	6.07456	6.57143	6.08507	6.24369	7.24369	1.34175
rcc00470	9.35453	11.2302	11.2195	10.6014	11.6014	16.1988	18.8929	8.5191	14.5369	15.5369	1.33923
rcc00520	82.9435	72.486	75.7313	77.0536	78.0536	121.491	85.4286	103.446	103.455	104.455	1.33825
rcc02687	21.8272	10.2093	8.41459	13.4837	14.4837	19.2361	11.5	24.3403	18.3588	19.3588	1.33659
rcc02817	171.5	265.442	229.999	222.313	223.313	273.355	289.143	329.811	297.436	298.436	1.3364
rcc02321	119.738	211.332	220.182	183.751	184.751	220.709	251.357	265.309	245.792	246.792	1.33581
rcc01132	28.6872	36.7535	28.0486	31.1631	32.1631	42.5219	39.4286	43.8125	41.921	42.921	1.33448
rcc00899	9.35453	12.2512	9.81702	10.4742	11.4742	17.2112	12.3214	13.3872	14.3066	15.3066	1.334
rcc01452	26.1927	33.6907	35.0608	31.648	32.648	33.4101	39.4286	54.7657	42.5348	43.5348	1.33346
rcc02961	8.10726	6.12558	5.60973	6.61419	7.61419	9.11184	7.39286	10.9531	9.15261	10.1526	1.33338
rcc03162	31.8054	43.9	36.4632	37.3895	38.3895	53.6586	46.8215	49.8976	50.1259	51.1259	1.33177
rcc00574	6.85999	5.10465	8.41459	6.79308	7.79308	8.09941	11.5	8.5191	9.37284	10.3728	1.33103
rcc00711	1284.06	1863.2	2037.73	1728.33	1729.33	1502.44	2194.86	3203.18	2300.16	2301.16	1.33066
rcc02287	47.3963	43.9	35.0608	42.119	43.119	56.6959	69.8215	42.5955	56.371	57.371	1.33053
rcc01581	101.029	134.763	144.451	126.747	127.747	138.702	170.857	197.156	168.905	169.905	1.33001
rcc00159	88.5562	87.7999	112.195	96.1836	97.1836	148.827	142.107	93.7101	128.215	129.215	1.32959
rcc00066	7.48362	3.06279	1.40243	3.98295	4.98295	5.06213	3.28572	8.5191	5.62232	6.62232	1.329
rcc01569	13.72	8.16744	11.2195	11.0356	12.0356	23.2858	15.6072	6.08507	14.9927	15.9927	1.32878
rcc03180	67.9762	57.1721	70.1216	65.09	66.09	71.8823	109.25	79.106	86.7461	87.7461	1.32768
rcc02964	8.10726	8.16744	1.40243	5.89237	6.89237	6.07456	9.85715	8.5191	8.15027	9.15027	1.32759
rcc03107	13.0963	5.10465	4.2073	7.46943	8.46943	11.1367	7.39286	12.1701	10.2332	11.2332	1.32633
rcc00581	16.8381	20.4186	23.8413	20.366	21.366	33.4101	25.4643	23.1233	27.3326	28.3326	1.32606
rcc03136	216.401	186.83	145.853	183.028	184.028	259.181	232.464	237.318	242.988	243.988	1.32582
rcc02456	26.8163	19.3977	18.2316	21.4819	22.4819	33.4101	21.3572	31.6424	28.8032	29.8032	1.32566
rcc02827	71.718	76.5697	61.707	69.9983	70.9983	85.0438	85.4286	108.314	92.9289	93.9289	1.32298
rcc02858	19.3327	24.5023	14.0243	19.2864	20.2864	23.2858	21.3572	32.8594	25.8341	26.8341	1.32276
rcc02128	4.36545	7.14651	5.60973	5.70723	6.70723	10.1243	7.39286	6.08507	7.8674	8.8674	1.32207
rcc02806	7.48362	2.04186	5.60973	5.04507	6.04507	5.06213	7.39286	8.5191	6.99137	7.99137	1.32196
rcc00197	8.10726	7.14651	7.01216	7.42197	8.42197	11.1367	15.6072	3.65104	10.1316	11.1316	1.32174
rcc01392	6.23635	11.2302	8.41459	8.62706	9.62706	11.1367	8.21429	15.8212	11.7241	12.7241	1.3217
rcc00212	45.5254	52.0674	79.9386	59.1771	60.1771	94.1556	78.0358	63.2848	78.4921	79.4921	1.32097
rcc00554	24.3218	10.2093	7.01216	13.8477	14.8477	22.2734	23.8215	9.73612	18.6103	19.6103	1.32076
rcc03331	34.9236	24.5023	29.4511	29.6256	30.6256	41.5095	40.25	36.5104	39.4233	40.4233	1.31992
rcc01559	29.3108	15.3139	18.2316	20.9521	21.9521	24.2982	30.3929	29.2084	27.9665	28.9665	1.31953
rcc03143	19.3327	24.5023	18.2316	20.6889	21.6889	27.3355	26.2857	29.2084	27.6099	28.6099	1.3191
rcc00880	96.0398	90.8627	112.195	99.699	100.699	152.876	125.679	116.833	131.796	132.796	1.31874
rcc00887	4.98908	9.18837	7.01216	7.0632	8.0632	6.07456	8.21429	14.6042	9.63101	10.631	1.31846
rcc00964	13.72	13.2721	21.0365	16.0095	17.0095	15.1864	24.6429	24.3403	21.3899	22.3899	1.31631
rcc01446	157.156	173.558	193.536	174.75	175.75	262.218	228.357	199.59	230.055	231.055	1.31468
rcc02111	131.587	248.086	168.292	182.655	183.655	229.821	250.536	240.969	240.442	241.442	1.31465
rcc00798	39.9126	46.9628	35.0608	40.6454	41.6454	48.5965	49.2858	63.2848	53.7223	54.7223	1.31401
rcc02419	8.10726	10.2093	9.81702	9.37786	10.3779	12.1491	14.7857	10.9531	12.6293	13.6293	1.31331
rcc03199	89.1798	94.9464	137.438	107.188	108.188	176.162	109.25	137.523	140.978	141.978	1.31233
rcc02988	33.0527	20.4186	39.2681	30.9131	31.9131	36.4473	38.6072	47.4636	40.8394	41.8394	1.31104
rcc00374	99.158	130.679	141.646	123.828	124.828	175.15	151.964	160.646	162.587	163.587	1.3105
rcc02466	7.48362	9.18837	4.2073	6.95976	7.95976	9.11184	8.21429	10.9531	9.42642	10.4264	1.30989
rcc02267	16.8381	14.293	12.6219	14.5843	15.5843	16.1988	16.4286	25.5573	19.3949	20.3949	1.30868
rcc01902	1.24727	1.02093	2.80486	1.69102	2.69102	1.01243	4.10715	2.43403	2.51787	3.51787	1.30726
rcc01213	19.3327	19.3977	23.8413	20.8572	21.8572	26.3231	29.5715	26.7743	27.5563	28.5563	1.30649
rcc01961	0.623635	3.06279	5.60973	3.09872	4.09872	4.04971	6.57143	2.43403	4.35172	5.35172	1.30571
rcc00523	5.61272	9.18837	12.6219	9.14099	10.141	8.09941	16.4286	12.1701	12.2327	13.2327	1.30487
rcc01210	14.9672	19.3977	18.2316	17.5322	18.5322	26.3231	16.4286	26.7743	23.1753	24.1753	1.30451
rcc02164	2.49454	3.06279	0	1.85244	2.85244	0	3.28572	4.86806	2.71793	3.71793	1.30342
rcc00475	148.425	138.846	155.67	147.647	148.647	236.908	145.393	195.939	192.747	193.747	1.3034
rcc01247	6.85999	3.06279	2.80486	4.24255	5.24255	4.04971	4.92858	8.5191	5.83246	6.83246	1.30327
rcc02866	3061.42	3387.44	3952.05	3466.97	3467.97	4345.33	4895.72	4294.85	4511.97	4512.97	1.30133
rcc00498	11.2254	10.2093	7.01216	9.4823	10.4823	12.1491	17.25	8.5191	12.6394	13.6394	1.30119
rcc02176	49.8908	69.4232	99.5727	72.9622	73.9622	62.7704	80.5001	142.391	95.2204	96.2204	1.30094
rcc00193	3.11818	6.12558	4.2073	4.48368	5.48368	4.04971	10.6786	3.65104	6.12644	7.12644	1.29957
rcc02586	36.1708	31.6488	37.8657	35.2284	36.2284	41.5095	46.8215	49.8976	46.0762	47.0762	1.29943
rcc00910	1875.27	1781.52	2072.79	1909.86	1910.86	2809.48	2123.39	2509.48	2480.79	2481.79	1.29878
rcc02262	3.11818	6.12558	4.2073	4.48368	5.48368	4.04971	8.21429	6.08507	6.11636	7.11636	1.29773
rcc02322	10.6018	7.14651	11.2195	9.65592	10.6559	11.1367	11.5	15.8212	12.8193	13.8193	1.29687
rcc00040	6.23635	4.08372	4.2073	4.84246	5.84246	5.06213	4.92858	9.73612	6.57561	7.57561	1.29665
rcc00158	1617.09	1161.82	1204.69	1327.86	1328.86	1931.71	1818.64	1415.39	1721.91	1722.91	1.29653
rcc00634	4.98908	6.12558	5.60973	5.5748	6.5748	9.11184	4.92858	8.5191	7.51984	8.51984	1.29583
rcc00761	66.1053	111.281	103.78	93.7222	94.7222	112.379	104.322	148.476	121.726	122.726	1.29564
rcc01737	4.36545	4.08372	4.2073	4.21882	5.21882	7.08698	4.10715	6.08507	5.75973	6.75973	1.29526
rcc02088	0.623635	2.04186	5.60973	2.75841	3.75841	5.06213	4.10715	2.43403	3.86777	4.86777	1.29517
rcc00765	26.1927	25.5232	36.4632	29.393	30.393	21.261	42.7143	51.1146	38.3633	39.3633	1.29514
rcc02581	26.1927	24.5023	15.4268	22.0406	23.0406	29.3604	25.4643	31.6424	28.8224	29.8224	1.29434
rcc03410	2.49454	6.12558	1.40243	3.34085	4.34085	4.04971	4.92858	4.86806	4.61545	5.61545	1.29363
rcc02848	17.4618	15.3139	26.6462	19.8073	20.8073	16.1988	23.8215	37.7275	25.9159	26.9159	1.29358
rcc01391	9.35453	6.12558	7.01216	7.49742	8.49742	9.11184	12.3214	8.5191	9.98413	10.9841	1.29264
rcc00714	32.429	26.5442	33.6584	30.8772	31.8772	38.4722	39.4286	42.5955	40.1654	41.1654	1.29138
rcc00117	8.10726	8.16744	5.60973	7.29481	8.29481	5.06213	10.6786	13.3872	9.70929	10.7093	1.29108
rcc03333	40.5363	67.3813	68.7192	58.8789	59.8789	90.1059	68.1786	70.5869	76.2905	77.2905	1.29078
rcc03439	30.5581	31.6488	25.2438	29.1502	30.1502	35.4349	34.5	43.8125	37.9158	38.9158	1.29073
rcc01509	8.73089	8.16744	5.60973	7.50269	8.50269	9.11184	9.85715	10.9531	9.97404	10.974	1.29066
rcc01031	0.623635	4.08372	1.40243	2.0366	3.0366	3.03728	3.28572	2.43403	2.91901	3.91901	1.29059
rcc00560	24.9454	13.2721	19.634	19.2838	20.2838	29.3604	18.0714	27.9913	25.141	26.141	1.28876
rcc00364	4.36545	5.10465	1.40243	3.62418	4.62418	3.03728	5.75001	6.08507	4.95745	5.95745	1.28833
rcc02432	21.2036	20.4186	21.0365	20.8862	21.8862	29.3604	23	29.2084	27.1896	28.1896	1.28801
rcc02700	11.2254	9.18837	16.8292	12.4143	13.4143	18.2237	14.7857	15.8212	16.2769	17.2769	1.28794
rcc02572	15.5909	12.2512	15.4268	14.4229	15.4229	18.2237	18.8929	19.4722	18.8629	19.8629	1.28788
rcc03411	4.98908	6.12558	7.01216	6.04227	7.04227	5.06213	5.75001	13.3872	8.06643	9.06643	1.28743
rcc01916	12.4727	7.14651	11.2195	10.2796	11.2796	11.1367	7.39286	21.9063	13.4786	14.4786	1.28362
rcc00550	4.36545	2.04186	4.2073	3.5382	4.5382	3.03728	4.10715	7.30209	4.8155	5.8155	1.28146
rcc03450	28.6872	34.7116	28.0486	30.4825	31.4825	43.5343	40.25	34.0764	39.2869	40.2869	1.27966
rcc02082	4.36545	7.14651	2.80486	4.77227	5.77227	4.04971	6.57143	8.5191	6.38008	7.38008	1.27854
rcc01695	3.11818	4.08372	2.80486	3.33559	4.33559	3.03728	3.28572	7.30209	4.54169	5.54169	1.27819
rcc01867	11.8491	24.5023	16.8292	17.7269	18.7269	22.2734	22.1786	24.3403	22.9308	23.9308	1.27788
rcc00191	6.23635	4.08372	11.2195	7.17984	8.17984	9.11184	13.1429	6.08507	9.44659	10.4466	1.27711
rcc03395	18.0854	17.3558	16.8292	17.4235	18.4235	20.2485	20.5357	26.7743	22.5195	23.5195	1.27661
rcc01989	1.24727	4.08372	1.40243	2.24447	3.24447	0	5.75001	3.65104	3.13368	4.13368	1.27407
rcc00485	77.9544	77.5906	95.3654	83.6368	84.6368	110.354	122.393	87.6251	106.791	107.791	1.27357
rcc03225	6.85999	6.12558	1.40243	4.796	5.796	4.04971	6.57143	8.5191	6.38008	7.38008	1.27331
rcc03117	1.87091	2.04186	2.80486	2.23921	3.23921	0	3.28572	6.08507	3.1236	4.1236	1.27303
rcc00190	76.7071	67.3813	60.3046	68.131	69.131	100.23	98.5715	62.0678	86.9565	87.9565	1.27232
rcc01565	39.9126	33.6907	28.0486	33.884	34.884	52.6462	33.6786	43.8125	43.3791	44.3791	1.27219
rcc03182	3.74181	3.06279	9.81702	5.54054	6.54054	6.07456	4.92858	10.9531	7.31876	8.31876	1.27188
rcc02553	26.8163	20.4186	42.073	29.7693	30.7693	43.5343	47.6429	23.1233	38.1002	39.1002	1.27075
rcc03330	39.9126	35.7325	32.2559	35.967	36.967	62.7704	36.1429	38.9445	45.9526	46.9526	1.27012
rcc01063	16.8381	16.3349	14.0243	15.7324	16.7324	25.3107	12.3214	23.1233	20.2518	21.2518	1.27009
rcc01301	15.5909	15.3139	19.634	16.8463	17.8463	17.2112	24.6429	23.1233	21.6591	22.6591	1.26968
rcc00259	26120.3	25907.1	29375.3	27134.3	27135.3	35645.5	38623.6	29016.1	34428.4	34429.4	1.26881
rcc01080	5.61272	6.12558	11.2195	7.65258	8.65258	11.1367	9.03572	9.73612	9.96951	10.9695	1.26777
rcc02607	122.856	106.177	109.39	112.807	113.807	137.69	166.75	125.353	143.264	144.264	1.26762
rcp00012	23.0745	29.607	21.0365	24.5726	25.5726	23.2858	29.5715	41.3785	31.4119	32.4119	1.26744
rcc00487	13.0963	16.3349	15.4268	14.9527	15.9527	21.261	20.5357	15.8212	19.206	20.206	1.26662
rcc01524	19.9563	23.4814	21.0365	21.4914	22.4914	23.2858	26.2857	32.8594	27.477	28.477	1.26613
rcc01613	107.265	96.9883	109.39	104.548	105.548	134.653	131.429	131.438	132.506	133.506	1.26489
rcc03320	107.265	101.072	84.1459	97.4944	98.4944	145.789	109.25	115.616	123.552	124.552	1.26456
rcc01562	8.10726	9.18837	7.01216	8.10259	9.10259	5.06213	8.21429	18.2552	10.5105	11.5105	1.26453
rcc00739	12.4727	11.2302	15.4268	13.0432	14.0432	19.2361	13.9643	17.0382	16.7462	17.7462	1.26368
rcc02410	3.74181	5.10465	8.41459	5.75368	6.75368	7.08698	8.21429	7.30209	7.53446	8.53446	1.26367
rcc02151	5.61272	5.10465	7.01216	5.90984	6.90984	8.09941	6.57143	8.5191	7.72998	8.72998	1.26341
rcc01577	11.8491	11.2302	14.0243	12.3679	13.3679	16.1988	15.6072	15.8212	15.8757	16.8757	1.26241
rcc01068	3.11818	3.06279	5.60973	3.93023	4.93023	3.03728	4.10715	8.5191	5.22118	6.22118	1.26184
rcc02168	13.72	14.293	15.4268	14.4799	15.4799	15.1864	19.7143	20.6893	18.53	19.53	1.26163
rcc00243	18.0854	20.4186	28.0486	22.1842	23.1842	26.3231	25.4643	32.8594	28.2156	29.2156	1.26015
rcc02792	3.11818	1.02093	1.40243	1.84718	2.84718	0	4.10715	3.65104	2.58606	3.58606	1.25951
rcc00768	109.136	126.595	86.9508	107.561	108.561	165.025	126.5	115.616	135.714	136.714	1.25933
rcc00023	8.10726	14.293	9.81702	10.7391	11.7391	15.1864	13.9643	12.1701	13.7736	14.7736	1.2585
rcc03042	117.243	145.993	110.792	124.676	125.676	177.175	142.107	152.127	157.136	158.136	1.25828
rcc02633	3.11818	2.04186	2.80486	2.65497	3.65497	3.03728	4.10715	3.65104	3.59849	4.59849	1.25815
rcc01587	36.7945	37.7744	32.2559	35.6083	36.6083	45.5592	49.2858	40.1615	45.0021	46.0021	1.25661
rcc02746	27.4399	27.5651	18.2316	24.4122	25.4122	28.3479	27.9286	36.5104	30.929	31.929	1.25644
rcc02265	6.85999	4.08372	5.60973	5.51781	6.51781	6.07456	5.75001	9.73612	7.18689	8.18689	1.25608
rcc02413	14.9672	19.3977	11.2195	15.1948	16.1948	17.2112	18.8929	21.9063	19.3368	20.3368	1.25576
rcc00177	23.0745	15.3139	14.0243	17.4709	18.4709	23.2858	23.8215	19.4722	22.1932	23.1932	1.25566
rcc02167	80.4489	85.7581	85.5484	83.9185	84.9185	136.678	101.036	79.106	105.606	106.606	1.2554
rcc02985	3.74181	1.02093	0	1.58758	2.58758	1.01243	3.28572	2.43403	2.24406	3.24406	1.2537
rcc02615	25.569	25.5232	23.8413	24.9779	25.9779	21.261	32.0357	41.3785	31.5584	32.5584	1.25331
rcc01348	8.73089	9.18837	11.2195	9.7129	10.7129	11.1367	13.9643	12.1701	12.4237	13.4237	1.25304
rcc00839	321.172	260.337	249.633	277.047	278.047	394.846	384.429	262.875	347.383	348.383	1.25296
rcc02627	39.9126	33.6907	46.2803	39.9612	40.9612	45.5592	59.1429	46.2466	50.3162	51.3162	1.2528
rcc01272	84.1907	90.8627	110.792	95.2819	96.2819	113.392	134.714	110.748	119.618	120.618	1.25276
rcc03280	4.98908	7.14651	8.41459	6.85006	7.85006	6.07456	10.6786	9.73612	8.82975	9.82975	1.25219
rcc02674	28.0636	30.6279	33.6584	30.7833	31.7833	46.5716	32.0357	37.7275	38.7783	39.7783	1.25155
rcp00034	0.623635	0	5.60973	2.07779	3.07779	4.04971	3.28572	1.21701	2.85081	3.85081	1.25116
rcc01846	8.10726	6.12558	14.0243	9.41905	10.4191	11.1367	11.5	13.3872	12.008	13.008	1.24848
rcc02571	4.36545	5.10465	2.80486	4.09165	5.09165	7.08698	4.10715	4.86806	5.35406	6.35406	1.24794
rcc03133	14.9672	9.18837	15.4268	13.1941	14.1941	14.174	13.9643	21.9063	16.6815	17.6815	1.24569
rcc00556	4.36545	2.04186	5.60973	4.00568	5.00568	7.08698	7.39286	1.21701	5.23229	6.23229	1.24504
rcc00115	18.7091	10.2093	18.2316	15.7167	16.7167	18.2237	18.0714	23.1233	19.8061	20.8061	1.24463
rcc01365	23.0745	32.6697	32.2559	29.3334	30.3334	28.3479	29.5715	52.3316	36.7503	37.7503	1.24451
rcc01146	11.8491	6.12558	4.2073	7.39398	8.39398	5.06213	12.3214	10.9531	9.44557	10.4456	1.24441
rcc02542	3.74181	8.16744	1.40243	4.43723	5.43723	5.06213	4.92858	7.30209	5.76427	6.76427	1.24407
rcc02739	6.23635	7.14651	7.01216	6.79834	7.79834	6.07456	11.5	8.5191	8.69789	9.69789	1.24358
rcc02060	57.9981	47.9837	56.0973	54.0263	55.0263	64.7953	50.9286	86.408	67.3773	68.3773	1.24263
rcc00897	30.5581	20.4186	12.6219	21.1995	22.1995	30.3728	23.8215	25.5573	26.5838	27.5838	1.24254
rcc02001	1.87091	8.16744	2.80486	4.28107	5.28107	4.04971	4.10715	8.5191	5.55865	6.55865	1.24192
rcc00136	6.85999	6.12558	8.41459	7.13339	8.13339	8.09941	10.6786	8.5191	9.09903	10.099	1.24168
rcc02153	23.0745	46.9628	36.4632	35.5002	36.5002	39.4846	41.0715	52.3316	44.2959	45.2959	1.24098
rcc00651	2.49454	5.10465	2.80486	3.46802	4.46802	5.06213	2.46429	6.08507	4.53716	5.53716	1.23929
rcc02541	20.58	16.3349	22.4389	19.7846	20.7846	21.261	21.3572	31.6424	24.7535	25.7535	1.23907
rcc02762	6.85999	12.2512	2.80486	7.30533	8.30533	11.1367	8.21429	8.5191	9.29003	10.29	1.23897
rcc02306	61.7399	74.5279	53.2924	63.1867	64.1867	65.8077	67.3572	102.229	78.4647	79.4647	1.23802
rcc03111	38.0417	24.5023	32.2559	31.6	32.6	38.4722	36.9643	42.5955	39.344	40.344	1.23755
rcc00889	6.23635	8.16744	8.41459	7.60613	8.60613	8.09941	12.3214	8.5191	9.64665	10.6467	1.2371
rcc03175	9.97816	23.4814	14.0243	15.828	16.828	24.2982	20.5357	14.6042	19.8127	20.8127	1.23679
rcc02929	65.4817	55.1302	47.6827	56.0982	57.0982	86.0562	86.2501	36.5104	69.6056	70.6056	1.23656
rcc01905	1.24727	2.04186	4.2073	2.49881	3.49881	3.03728	3.28572	3.65104	3.32468	4.32468	1.23604
rcc00441	34.2999	33.6907	25.2438	31.0781	32.0781	54.671	24.6429	36.5104	38.6081	39.6081	1.23474
rcc03393	26.1927	30.6279	29.4511	28.7572	29.7572	43.5343	32.0357	31.6424	35.7375	36.7375	1.23457
rcc00341	13.0963	9.18837	7.01216	9.76562	10.7656	17.2112	14.7857	4.86806	12.2883	13.2883	1.23433
rcc01714	5.61272	7.14651	7.01216	6.59046	7.59046	7.08698	10.6786	7.30209	8.35588	9.35588	1.23258
rcc00564	7.48362	5.10465	4.2073	5.59852	6.59852	3.03728	4.92858	13.3872	7.11767	8.11767	1.23023
rcc03471	10.6018	1.02093	7.01216	6.21163	7.21163	8.09941	8.21429	7.30209	7.87193	8.87193	1.23023
rcc01796	14.9672	8.16744	8.41459	10.5164	11.5164	10.1243	9.85715	19.4722	13.1512	14.1512	1.22879
rcc00181	11.8491	16.3349	14.0243	14.0694	15.0694	16.1988	18.0714	18.2552	17.5085	18.5085	1.22822
rcc00403	101.029	168.453	155.67	141.717	142.717	178.187	156.893	187.42	174.167	175.167	1.22737
rcc01061	3.74181	4.08372	4.2073	4.01094	5.01094	6.07456	3.28572	6.08507	5.14845	6.14845	1.227
rcc02787	238.852	147.014	134.633	173.5	174.5	271.33	207	160.646	212.992	213.992	1.22632
rcc01691	3.11818	0	2.80486	1.97435	2.97435	3.03728	2.46429	2.43403	2.6452	3.6452	1.22555
rcc03209	67.3526	68.4023	43.4754	59.7434	60.7434	90.1059	69.0001	60.8507	73.3189	74.3189	1.22349
rcc00963	39.289	39.8163	23.8413	34.3155	35.3155	48.5965	30.3929	47.4636	42.151	43.151	1.22187
rcc01614	48.6435	42.879	53.2924	48.2717	49.2717	74.9195	52.5715	49.8976	59.1295	60.1295	1.22037
rcc01359	31.1818	34.7116	30.8535	32.249	33.249	45.5592	40.25	32.8594	39.5562	40.5562	1.21977
rcc00548	114.749	151.098	116.402	127.416	128.416	150.852	165.107	149.693	155.217	156.217	1.21649
rcc01516	16.2145	17.3558	11.2195	14.9299	15.9299	17.2112	14.7857	23.1233	18.3734	19.3734	1.21617
rcc01505	9.97816	26.5442	8.41459	14.979	15.979	14.174	10.6786	30.4254	18.426	19.426	1.21572
rcc01906	11.2254	10.2093	15.4268	12.2872	13.2872	15.1864	10.6786	19.4722	15.1124	16.1124	1.21263
rcc03309	3.11818	1.02093	1.40243	1.84718	2.84718	2.02485	4.10715	1.21701	2.44967	3.44967	1.21161
rcc01107	21.8272	20.4186	28.0486	23.4315	24.4315	25.3107	33.6786	26.7743	28.5879	29.5879	1.21105
rcc01880	36.7945	36.7535	43.4754	39.0078	40.0078	43.5343	47.6429	51.1146	47.4306	48.4306	1.21053
rcc02016	46.149	52.0674	33.6584	43.9583	44.9583	56.6959	42.7143	60.8507	53.4203	54.4203	1.21046
rcc00198	4.98908	6.12558	15.4268	8.84714	9.84714	13.1615	9.85715	9.73612	10.9183	11.9183	1.21033
rcc01374	6.85999	5.10465	7.01216	6.3256	7.3256	6.07456	6.57143	10.9531	7.86638	8.86638	1.21033
rcc00771	4.98908	5.10465	4.2073	4.76701	5.76701	4.04971	6.57143	7.30209	5.97441	6.97441	1.20936
rcc02999	12.4727	7.14651	7.01216	8.87712	9.87712	13.1615	12.3214	7.30209	10.9284	11.9284	1.20768
rcc00107	8.10726	4.08372	5.60973	5.93357	6.93357	0	12.3214	9.73612	7.35252	8.35252	1.20465
rcc00514	25.569	19.3977	14.0243	19.6637	20.6637	28.3479	21.3572	21.9063	23.8705	24.8705	1.20358
rcc00410	12.4727	8.16744	9.81702	10.1524	11.1524	15.1864	9.85715	12.1701	12.4046	13.4046	1.20195
rcc03421	8.10726	7.14651	4.2073	6.48702	7.48702	12.1491	5.75001	6.08507	7.99473	8.99473	1.20138
rcc02643	5.61272	3.06279	4.2073	4.29427	5.29427	5.06213	4.92858	6.08507	5.35859	6.35859	1.20103
rcc01217	3.74181	4.08372	4.2073	4.01094	5.01094	6.07456	4.10715	4.86806	5.01659	6.01659	1.20069
rcc03195	208.918	164.37	179.511	184.266	185.266	218.684	216.857	228.799	221.447	222.447	1.20069
rcc03088	4.98908	3.06279	2.80486	3.61891	4.61891	3.03728	3.28572	7.30209	4.54169	5.54169	1.19978
rcc00876	75.4598	63.2976	77.1338	71.9637	72.9637	85.0438	74.7501	99.7952	86.5297	87.5297	1.19963
rcc01862	16.2145	16.3349	9.81702	14.1221	15.1221	14.174	26.2857	10.9531	17.1376	18.1376	1.19941
rcc02255	14.3436	18.3767	18.2316	16.984	17.984	19.2361	20.5357	21.9063	20.5594	21.5594	1.19881
rcc01290	30.5581	27.5651	21.0365	26.3866	27.3866	31.3852	26.2857	37.7275	31.7995	32.7995	1.19765
rcc01597	5.61272	5.10465	5.60973	5.44236	6.44236	7.08698	3.28572	9.73612	6.70294	7.70294	1.19567
rcc01326	12.4727	6.12558	14.0243	10.8742	11.8742	14.174	15.6072	9.73612	13.1724	14.1724	1.19355
rcc02480	76.0835	52.0674	67.3167	65.1559	66.1559	73.9071	69.8215	90.0591	77.9292	78.9292	1.19308
rcc00448	123.48	155.181	158.475	145.712	146.712	154.901	178.25	188.637	173.93	174.93	1.19233
rcc00178	50.5144	65.3395	57.4997	57.7845	58.7845	76.9444	70.6429	59.6337	69.0737	70.0737	1.19204
rcc02392	34.2999	29.607	26.6462	30.1844	31.1844	33.4101	31.2143	43.8125	36.1456	37.1456	1.19116
rcc02043	4.98908	7.14651	1.40243	4.51267	5.51267	4.04971	4.10715	8.5191	5.55865	6.55865	1.18974
rcc03429	170.876	268.504	241.218	226.866	227.866	310.815	282.572	216.629	270.005	271.005	1.18932
rcp00118	9.35453	8.16744	8.41459	8.64552	9.64552	8.09941	12.3214	10.9531	10.458	11.458	1.18791
rcc01975	13.0963	21.4395	12.6219	15.7192	16.7192	26.3231	18.0714	12.1701	18.8549	19.8549	1.18755
rcc00525	387.277	769.781	514.693	557.25	558.25	553.797	786.108	645.018	661.641	662.641	1.187
rcc00263	190.209	184.788	224.389	199.795	200.795	297.653	203.714	210.544	237.304	238.304	1.1868
rcc01951	49.8908	70.4441	68.7192	63.018	64.018	70.8698	77.2144	76.6719	74.9187	75.9187	1.1859
rcc02868	16.2145	13.2721	14.0243	14.5036	15.5036	12.1491	18.0714	21.9063	17.3756	18.3756	1.18524
rcc02106	63.6108	67.3813	65.9143	65.6355	66.6355	101.243	83.7858	48.6806	77.903	78.903	1.1841
rcc02766	4.98908	1.02093	4.2073	3.40577	4.40577	2.02485	5.75001	4.86806	4.21431	5.21431	1.18352
rcc02386	16.8381	15.3139	11.2195	14.4572	15.4572	19.2361	13.1429	19.4722	17.2837	18.2837	1.18286
rcc00133	69.2235	62.2767	56.0973	62.5325	63.5325	92.1308	70.6429	59.6337	74.1358	75.1358	1.18264
rcc02448	14.9672	19.3977	14.0243	16.1297	17.1297	22.2734	12.3214	23.1233	19.2394	20.2394	1.18153
rcc02707	53.009	75.5488	67.3167	65.2915	66.2915	82.0065	78.0358	71.8039	77.2821	78.2821	1.18088
rcc01514	26.1927	24.5023	40.6705	30.4552	31.4552	28.3479	43.5358	36.5104	36.1314	37.1314	1.18045
rcc00079	51.1381	45.9418	44.8778	47.3192	48.3192	59.7332	50.9286	57.1997	55.9538	56.9538	1.1787
rcc02364	495.79	515.569	518.9	510.086	511.086	665.164	633.322	505.061	601.182	602.182	1.17824
rcc03348	4.36545	6.12558	7.01216	5.83439	6.83439	6.07456	4.10715	10.9531	7.04495	8.04495	1.17713
rcp00102	72.9653	71.4651	98.1702	80.8669	81.8669	82.0065	96.9287	107.097	95.3442	96.3442	1.17684
rcc00683	71.0944	73.5069	64.5119	69.7044	70.7044	75.932	90.3572	80.323	82.2041	83.2041	1.17679
rcc00758	6.85999	4.08372	2.80486	4.58286	5.58286	4.04971	6.57143	6.08507	5.56874	6.56874	1.17659
rcc00444	13.0963	13.2721	15.4268	13.9317	14.9317	12.1491	18.0714	19.4722	16.5643	17.5643	1.17631
rcc01755	22.4509	19.3977	15.4268	19.0918	20.0918	19.2361	23	25.5573	22.5978	23.5978	1.1745
rcc00569	1.24727	0	4.2073	1.81819	2.81819	2.02485	2.46429	2.43403	2.30772	3.30772	1.17371
rcc02498	87.3089	79.6325	98.1702	88.3706	89.3706	100.23	115	96.1442	103.791	104.791	1.17255
rcc01927	21.2036	30.6279	22.4389	24.7568	25.7568	20.2485	24.6429	42.5955	29.1623	30.1623	1.17104
rcc02290	6.23635	7.14651	9.81702	7.73329	8.73329	10.1243	9.03572	8.5191	9.22636	10.2264	1.17096
rcc00778	26.1927	19.3977	8.41459	18.0016	19.0016	25.3107	23.8215	14.6042	21.2454	22.2454	1.17071
rcc01337	14.9672	10.2093	18.2316	14.4694	15.4694	14.174	18.8929	18.2552	17.1074	18.1074	1.17053
rcc01212	130.963	91.8837	77.1338	99.9936	100.994	115.417	138.822	97.3612	117.2	118.2	1.17037
rcc01232	44.2781	52.0674	35.0608	43.8021	44.8021	39.4846	52.5715	62.0678	51.3746	52.3746	1.16902
rcc01121	1.24727	5.10465	2.80486	3.05226	4.05226	3.03728	3.28572	4.86806	3.73035	4.73035	1.16734
rcc02896	3.11818	3.06279	4.2073	3.46275	4.46275	6.07456	4.10715	2.43403	4.20524	5.20524	1.16638
rcc03357	40.5363	31.6488	63.1094	45.0982	46.0982	47.584	53.3929	57.1997	52.7255	53.7255	1.16546
rcc01588	56.1272	70.4441	53.2924	59.9546	60.9546	65.8077	56.6786	87.6251	70.0371	71.0371	1.16541
rcc02250	1.87091	7.14651	2.80486	3.94076	4.94076	4.04971	6.57143	3.65104	4.75739	5.75739	1.16529
rcc00817	14.9672	9.18837	11.2195	11.7917	12.7917	15.1864	10.6786	15.8212	13.8954	14.8954	1.16446
rcc00777	41.7835	31.6488	32.2559	35.2294	36.2294	37.4598	41.0715	45.0295	41.1869	42.1869	1.16444
rcc01026	17.4618	21.4395	8.41459	15.772	16.772	11.1367	18.8929	25.5573	18.529	19.529	1.16438
rcc03493	39.9126	46.9628	53.2924	46.7226	47.7226	64.7953	52.5715	46.2466	54.5378	55.5378	1.16376
rcc02469	119.738	137.825	145.853	134.472	135.472	152.876	150.322	166.731	156.643	157.643	1.16366
rcc00022	41.7835	43.9	46.2803	43.9879	44.9879	56.6959	55.8572	41.3785	51.3105	52.3105	1.16277
rcc01687	13.0963	15.3139	22.4389	16.9497	17.9497	19.2361	17.25	23.1233	19.8698	20.8698	1.16268
rcc00606	9.97816	3.06279	1.40243	4.81446	5.81446	7.08698	4.10715	6.08507	5.75973	6.75973	1.16257
rcc02487	6.85999	4.08372	12.6219	7.8552	8.8552	9.11184	9.03572	9.73612	9.29456	10.2946	1.16254
rcc00232	29.3108	30.6279	26.6462	28.8616	29.8616	37.4598	29.5715	34.0764	33.7025	34.7025	1.16211
rcc01062	0	3.06279	2.80486	1.95588	2.95588	4.04971	0.821429	2.43403	2.43505	3.43505	1.16211
rcc03465	7.48362	8.16744	9.81702	8.48936	9.48936	12.1491	5.75001	12.1701	10.0231	11.0231	1.16163
rcc01520	148.425	150.077	152.865	150.456	151.456	178.187	193.036	153.344	174.856	175.856	1.1611
rcc02311	326.785	332.823	368.84	342.816	343.816	480.902	376.215	337.113	398.077	399.077	1.16073
rcc02422	29.3108	25.5232	21.0365	25.2902	26.2902	25.3107	27.9286	35.2934	29.5109	30.5109	1.16054
rcc01776	38.0417	38.7953	49.0851	41.9741	42.9741	44.5468	46	55.9827	48.8432	49.8432	1.15984
rcc03297	4.98908	9.18837	14.0243	9.40059	10.4006	15.1864	8.21429	9.73612	11.0456	12.0456	1.15817
rcc02889	3.74181	3.06279	5.60973	4.13811	5.13811	7.08698	4.10715	3.65104	4.94839	5.94839	1.1577
rcc03115	26.1927	15.3139	18.2316	19.9127	20.9127	20.2485	23.8215	25.5573	23.2091	24.2091	1.15762
rcc02264	9.97816	4.08372	8.41459	7.49216	8.49216	6.07456	10.6786	9.73612	8.82975	9.82975	1.15751
rcc01901	26.8163	33.6907	22.4389	27.6486	28.6486	35.4349	37.7857	23.1233	32.1146	33.1146	1.15589
rcc00461	31.1818	28.586	33.6584	31.1421	32.1421	35.4349	32.8572	40.1615	36.1512	37.1512	1.15584
rcc03169	115.996	113.323	140.243	123.188	124.188	145.789	142.929	138.74	142.486	143.486	1.1554
rcc02130	43.0308	87.7999	98.1702	76.3337	77.3337	71.8823	71.4644	121.701	88.3494	89.3494	1.15537
rcc00393	9.97816	11.2302	16.8292	12.6792	13.6792	8.09941	15.6072	20.6893	14.7986	15.7986	1.15494
rcc03185	29.9345	26.5442	35.0608	30.5132	31.5132	33.4101	41.0715	31.6424	35.3746	36.3746	1.15427
rcc02798	34.2999	28.586	32.2559	31.714	32.714	27.3355	37.7857	45.0295	36.7169	37.7169	1.15293
rcc02759	11.2254	15.3139	12.6219	13.0538	14.0538	16.1988	14.7857	14.6042	15.1962	16.1962	1.15245
rcc01930	9.35453	15.3139	12.6219	12.4301	13.4301	11.1367	16.4286	15.8212	14.4622	15.4622	1.1513
rcc03371	6.85999	8.16744	2.80486	5.9441	6.9441	5.06213	7.39286	8.5191	6.99137	7.99137	1.15081
rcc00493	41.1599	41.8581	49.0851	44.0344	45.0344	61.758	51.75	38.9445	50.8175	51.8175	1.15062
rcc02885	30.5581	28.586	26.6462	28.5968	29.5968	37.4598	28.75	32.8594	33.0231	34.0231	1.14955
rcc01153	14.3436	16.3349	23.8413	18.1733	19.1733	18.2237	20.5357	24.3403	21.0332	22.0332	1.14916
rcc01088	38.6654	44.9209	53.2924	45.6262	46.6262	53.6586	46.8215	57.1997	52.5599	53.5599	1.14871
rcc01382	3692.54	3899.95	4783.7	4125.4	4126.4	5237.28	4667.36	4310.67	4738.44	4739.44	1.14857
rcc02131	12.4727	13.2721	16.8292	14.1913	15.1913	12.1491	13.9643	23.1233	16.4122	17.4122	1.1462
rcc01300	40.5363	34.7116	46.2803	40.5094	41.5094	44.5468	42.7143	52.3316	46.5309	47.5309	1.14506
rcc00812	41.1599	33.6907	23.8413	32.8973	33.8973	32.3976	41.8929	38.9445	37.745	38.745	1.14301
rcc01466	57.9981	61.2558	60.3046	59.8528	60.8528	82.0065	59.1429	64.5018	68.5504	69.5504	1.14293
rcc02414	49.2672	53.0883	37.8657	46.7404	47.7404	45.5592	51.75	63.2848	53.5313	54.5313	1.14225
rcc02457	17.4618	13.2721	11.2195	13.9844	14.9844	19.2361	18.0714	10.9531	16.0869	17.0869	1.14031
rcc00906	10.6018	14.293	5.60973	10.1682	11.1682	13.1615	9.85715	12.1701	11.7296	12.7296	1.13981
rcc01400	4.36545	6.12558	11.2195	7.23683	8.23683	3.03728	14.7857	7.30209	8.37503	9.37503	1.13818
rcc01226	4.36545	5.10465	7.01216	5.49408	6.49408	4.04971	9.03572	6.08507	6.39017	7.39017	1.13798
rcc03126	24.9454	25.5232	15.4268	21.9651	22.9651	22.2734	31.2143	21.9063	25.1313	26.1313	1.13787
rcc02748	19.9563	27.5651	19.634	22.3852	23.3852	19.2361	17.25	40.1615	25.5492	26.5492	1.1353
rcp00130	9.35453	23.4814	21.0365	17.9575	18.9575	14.174	25.4643	21.9063	20.5148	21.5148	1.1349
rcc00979	6.85999	5.10465	4.2073	5.39064	6.39064	6.07456	6.57143	6.08507	6.24369	7.24369	1.13348
rcc00225	6.23635	10.2093	8.41459	8.28675	9.28675	4.04971	12.3214	12.1701	9.51376	10.5138	1.13213
rcc00853	4.36545	6.12558	8.41459	6.30187	7.30187	9.11184	6.57143	6.08507	7.25611	8.25611	1.13068
rcc00902	28.6872	40.8372	32.2559	33.9268	34.9268	39.4846	36.9643	38.9445	38.4645	39.4645	1.12992
rcc02187	21.8272	22.4604	21.0365	21.7747	22.7747	24.2982	23	26.7743	24.6909	25.6909	1.12804
rcc03437	7.48362	6.12558	7.01216	6.87379	7.87379	4.04971	7.39286	12.1701	7.87091	8.87091	1.12664
rcc01034	216.401	183.767	182.316	194.162	195.162	186.286	224.25	245.837	218.791	219.791	1.1262
rcc01385	43.0308	39.8163	47.6827	43.5099	44.5099	54.671	47.6429	45.0295	49.1145	50.1145	1.12592
rcc00113	13.72	10.2093	11.2195	11.7162	12.7162	14.174	14.7857	10.9531	13.3043	14.3043	1.12488
rcc02360	8.73089	3.06279	12.6219	8.13852	9.13852	9.11184	4.10715	14.6042	9.27439	10.2744	1.12429
rcc02701	8.73089	13.2721	7.01216	9.67171	10.6717	14.174	11.5	7.30209	10.992	11.992	1.12372
rcc03105	16.2145	14.293	9.81702	13.4415	14.4415	14.174	20.5357	10.9531	15.2209	16.2209	1.12322
rcc01263	38.0417	62.2767	65.9143	55.4109	56.4109	65.8077	59.1429	62.0678	62.3395	63.3395	1.12282
rcc01800	80.4489	67.3813	65.9143	71.2482	72.2482	76.9444	87.8929	75.4549	80.0974	81.0974	1.12248
rcc01053	4.98908	5.10465	2.80486	4.29953	5.29953	9.11184	3.28572	2.43403	4.94386	5.94386	1.12158
rcp00127	4.36545	8.16744	8.41459	6.98249	7.98249	9.11184	9.85715	4.86806	7.94568	8.94568	1.12066
rcc02258	21.8272	27.5651	22.4389	23.9437	24.9437	25.3107	23.8215	31.6424	26.9248	27.9248	1.11951
rcc02275	19.3327	20.4186	21.0365	20.2626	21.2626	26.3231	13.9643	27.9913	22.7596	23.7596	1.11744
rcc02183	10.6018	11.2302	7.01216	9.61473	10.6147	10.1243	9.03572	13.3872	10.849	11.849	1.11628
rcc02028	12.4727	8.16744	8.41459	9.68491	10.6849	11.1367	10.6786	10.9531	10.9228	11.9228	1.11585
rcc03376	26.8163	15.3139	21.0365	21.0556	22.0556	28.3479	23	19.4722	23.6067	24.6067	1.11567
rcc01416	2.49454	1.02093	4.2073	2.57426	3.57426	4.04971	2.46429	2.43403	2.98267	3.98267	1.11427
rcc00769	42.4072	35.7325	53.2924	43.8107	44.8107	60.7456	36.1429	49.8976	48.9287	49.9287	1.11421
rcc01091	6.85999	2.04186	9.81702	6.23962	7.23962	6.07456	9.03572	6.08507	7.06512	8.06512	1.11402
rcc02363	35.5472	36.7535	37.8657	36.7221	37.7221	48.5965	45.1786	29.2084	40.9945	41.9945	1.11326
rcc01786	9.35453	6.12558	5.60973	7.02994	8.02994	5.06213	6.57143	12.1701	7.93457	8.93457	1.11266
rcc00129	16.2145	5.10465	11.2195	10.8462	11.8462	15.1864	11.5	9.73612	12.1408	13.1408	1.10929
rcc00170	11.8491	8.16744	7.01216	9.00955	10.0096	7.08698	7.39286	15.8212	10.1003	11.1003	1.10898
rcc00020	36.7945	39.8163	46.2803	40.9637	41.9637	44.5468	44.3572	47.4636	45.4558	46.4558	1.10705
rcc01488	15.5909	14.293	12.6219	14.1686	15.1686	16.1988	18.8929	12.1701	15.7539	16.7539	1.10452
rcc01383	41.1599	43.9	26.6462	37.2354	38.2354	56.6959	35.3215	31.6424	41.2199	42.2199	1.10421
rcc03011	31.8054	37.7744	46.2803	38.62	39.62	38.4722	41.0715	48.6806	42.7414	43.7414	1.10402
rcc01583	31.8054	35.7325	30.8535	32.7971	33.7971	38.4722	41.0715	29.2084	36.2507	37.2507	1.10218
rcc02220	3.11818	3.06279	0	2.06032	3.06032	3.03728	1.64286	2.43403	2.37139	3.37139	1.10165
rcc03325	176.489	226.646	231.401	211.512	212.512	212.61	261.215	225.148	232.991	233.991	1.10107
rcc01573	9.97816	6.12558	4.2073	6.77034	7.77034	3.03728	9.85715	9.73612	7.54352	8.54352	1.0995
rcc01549	64.2344	50.0255	56.0973	56.7857	57.7857	57.7083	71.4644	58.4167	62.5298	63.5298	1.0994
rcc02518	22.4509	17.3558	11.2195	17.0087	18.0087	21.261	18.0714	17.0382	18.7902	19.7902	1.09892
rcc03217	9.97816	6.12558	4.2073	6.77034	7.77034	5.06213	9.03572	8.5191	7.53899	8.53899	1.09892
rcc01881	135.952	136.805	131.829	134.862	135.862	150.852	155.25	138.74	148.28	149.28	1.09877
rcc01657	26.1927	38.7953	30.8535	31.9472	32.9472	35.4349	31.2143	38.9445	35.1979	36.1979	1.09867
rcc00748	85.438	87.7999	85.5484	86.2621	87.2621	106.305	97.7501	80.323	94.7926	95.7926	1.09776
rcc02135	7.48362	11.2302	7.01216	8.57534	9.57534	8.09941	8.21429	12.1701	9.49462	10.4946	1.09601
rcc02678	21.8272	25.5232	37.8657	28.4054	29.4054	28.3479	33.6786	31.6424	31.223	32.223	1.09582
rcc01541	42.4072	68.4023	40.6705	50.4933	51.4933	52.6462	67.3572	46.2466	55.4166	56.4166	1.09561
rcc00054	27.4399	15.3139	18.2316	20.3285	21.3285	19.2361	24.6429	23.1233	22.3341	23.3341	1.09403
rcc03448	35.5472	41.8581	43.4754	40.2936	41.2936	49.6089	45.1786	37.7275	44.1717	45.1717	1.09391
rcc03078	54.8799	62.2767	58.9021	58.6862	59.6862	65.8077	59.9643	66.9358	64.236	65.236	1.09298
rcc01250	9.97816	3.06279	4.2073	5.74942	6.74942	6.07456	5.75001	7.30209	6.37555	7.37555	1.09277
rcc01745	27.4399	26.5442	29.4511	27.8117	28.8117	25.3107	32.0357	34.0764	30.4743	31.4743	1.09241
rcc02659	55.5035	84.7371	70.1216	70.1208	71.1208	91.1184	75.5715	63.2848	76.6582	77.6582	1.09192
rcc03435	15.5909	9.18837	7.01216	10.5971	11.5971	18.2237	10.6786	6.08507	11.6624	12.6624	1.09186
rcc01485	79.8253	58.193	64.5119	67.51	68.51	75.932	77.2144	68.1528	73.7664	74.7664	1.09132
rcc03375	4.36545	4.08372	7.01216	5.15377	6.15377	4.04971	8.21429	4.86806	5.71069	6.71069	1.0905
rcc03064	21.2036	32.6697	30.8535	28.2423	29.2423	27.3355	28.75	36.5104	30.8653	31.8653	1.0897
rcc03408	31.1818	35.7325	39.2681	35.3941	36.3941	35.4349	42.7143	37.7275	38.6256	39.6256	1.08879
rcc02268	34.2999	30.6279	37.8657	34.2645	35.2645	32.3976	51.75	27.9913	37.3797	38.3797	1.08834
rcc02421	251.325	263.4	314.145	276.29	277.29	296.641	292.429	312.773	300.614	301.614	1.08772
rcc01211	12.4727	12.2512	14.0243	12.9161	13.9161	16.1988	18.8929	7.30209	14.1313	15.1313	1.08732
rcc00828	56.1272	65.3395	70.1216	63.8628	64.8628	74.9195	78.8572	54.7657	69.5141	70.5141	1.08713
rcc00705	113.502	92.9046	99.5727	101.993	102.993	94.1556	115.822	122.918	110.965	111.965	1.08712
rcc00816	2.49454	6.12558	8.41459	5.67824	6.67824	6.07456	6.57143	6.08507	6.24369	7.24369	1.08467
rcc01118	31.8054	37.7744	28.0486	32.5428	33.5428	45.5592	36.1429	24.3403	35.3475	36.3475	1.08361
rcc02523	19.9563	19.3977	19.634	19.6627	20.6627	23.2858	21.3572	19.4722	21.3717	22.3717	1.08271
rcc02118	17.4618	14.293	18.2316	16.6621	17.6621	25.3107	20.5357	8.5191	18.1218	19.1218	1.08265
rcc02356	56.7508	62.2767	47.6827	55.5701	56.5701	52.6462	42.7143	85.191	60.1838	61.1838	1.08156
rcc00244	3.11818	4.08372	1.40243	2.86811	3.86811	3.03728	1.64286	4.86806	3.18273	4.18273	1.08134
rcc03406	352.354	660.541	638.107	550.334	551.334	641.878	581.572	559.827	594.426	595.426	1.07997
rcc00431	25.569	22.4604	21.0365	23.022	24.022	25.3107	26.2857	23.1233	24.9066	25.9066	1.07845
rcc00336	473.339	354.263	352.01	393.204	394.204	414.082	424.679	432.04	423.601	424.601	1.07711
rcc00416	19.3327	20.4186	29.4511	23.0675	24.0675	15.1864	27.9286	31.6424	24.9191	25.9191	1.07694
rcc01638	9.97816	5.10465	4.2073	6.43003	7.43003	5.06213	9.85715	6.08507	7.00145	8.00145	1.07691
rcc03104	27.4399	27.5651	23.8413	26.2821	27.2821	30.3728	30.3929	24.3403	28.3687	29.3687	1.07648
rcc03172	7.48362	7.14651	5.60973	6.74662	7.74662	6.07456	9.85715	6.08507	7.33893	8.33893	1.07646
rcc01943	15.5909	11.2302	9.81702	12.2127	13.2127	9.11184	9.85715	20.6893	13.2194	14.2194	1.07619
rcc02072	28.6872	27.5651	21.0365	25.7629	26.7629	23.2858	29.5715	30.4254	27.7609	28.7609	1.07465
rcc01578	123.48	101.072	109.39	111.314	112.314	135.665	98.5715	124.136	119.457	120.457	1.07251
rcc02658	49.2672	69.4232	47.6827	55.4577	56.4577	65.8077	64.0715	48.6806	59.5199	60.5199	1.07195
rcc02816	91.0507	59.2139	51.89	67.3849	68.3849	84.0314	75.5715	57.1997	72.2675	73.2675	1.0714
rcc00875	34.2999	27.5651	32.2559	31.3737	32.3737	28.3479	36.1429	36.5104	33.6671	34.6671	1.07084
rcc01870	9.35453	10.2093	9.81702	9.79362	10.7936	7.08698	17.25	7.30209	10.5464	11.5464	1.06974
rcc00175	14.9672	12.2512	4.2073	10.4752	11.4752	10.1243	13.9643	9.73612	11.2749	12.2749	1.06969
rcp00058	8.10726	7.14651	14.0243	9.75936	10.7594	11.1367	8.21429	12.1701	10.507	11.507	1.06949
rcc02119	12.4727	21.4395	18.2316	17.3813	18.3813	19.2361	17.25	19.4722	18.6528	19.6528	1.06917
rcc03097	47.3963	59.2139	47.6827	51.431	52.431	49.6089	60.7858	54.7657	55.0534	56.0534	1.06909
rcc02939	61.7399	60.2348	56.0973	59.3573	60.3573	74.9195	68.1786	47.4636	63.5206	64.5206	1.06898
rcc02079	48.0199	38.7953	56.0973	47.6375	48.6375	47.584	51.75	53.5486	50.9609	51.9609	1.06833
rcc01558	96.6634	66.3604	71.524	78.1826	79.1826	88.0811	92.0001	70.5869	83.556	84.556	1.06786
rcc01744	6.85999	13.2721	5.60973	8.5806	9.5806	10.1243	9.03572	8.5191	9.22636	10.2264	1.0674
rcc01517	46.7726	33.6907	58.9021	46.4552	47.4552	54.671	41.8929	52.3316	49.6318	50.6318	1.06694
rcc01302	33.6763	21.4395	33.6584	29.5914	30.5914	32.3976	29.5715	32.8594	31.6095	32.6095	1.06597
rcc00440	14.3436	18.3767	5.60973	12.7767	13.7767	9.11184	22.1786	9.73612	13.6755	14.6755	1.06524
rcc00755	14.3436	6.12558	12.6219	11.0304	12.0304	12.1491	12.3214	10.9531	11.8079	12.8079	1.06463
rcc03464	7.48362	5.10465	5.60973	6.066	7.066	4.04971	8.21429	7.30209	6.52203	7.52203	1.06454
rcc00471	11.8491	11.2302	14.0243	12.3679	13.3679	19.2361	10.6786	9.73612	13.2169	14.2169	1.06352
rcc02142	24.9454	28.586	30.8535	28.1283	29.1283	32.3976	27.1072	30.4254	29.9767	30.9767	1.06346
rcc00211	91.6744	110.26	113.597	105.177	106.177	122.504	108.429	104.663	111.865	112.865	1.06299
rcc01869	83.5671	56.1511	78.5362	72.7515	73.7515	76.9444	82.1429	73.0209	77.3694	78.3694	1.06261
rcc00027	119.738	100.051	100.975	106.921	107.921	114.404	133.893	92.4931	113.597	114.597	1.06185
rcc02589	179.607	262.379	269.267	237.084	238.084	163.001	246.429	345.632	251.687	252.687	1.06134
rcc01252	135.952	145.993	103.78	128.575	129.575	153.889	126.5	129.004	136.464	137.464	1.06088
rcc00280	81.6962	118.428	107.987	102.704	103.704	125.541	110.072	91.2761	108.963	109.963	1.06036
rcc02412	28.6872	29.607	23.8413	27.3785	28.3785	26.3231	27.9286	32.8594	29.037	30.037	1.05844
rcp00025	4.36545	5.10465	5.60973	5.02661	6.02661	5.06213	9.85715	1.21701	5.37877	6.37877	1.05843
rcc01145	20.58	21.4395	16.8292	19.6162	20.6162	14.174	28.75	19.4722	20.7987	21.7987	1.05736
rcc01082	29.3108	18.3767	14.0243	20.5706	21.5706	19.2361	20.5357	25.5573	21.7764	22.7764	1.0559
rcc01092	9.97816	9.18837	19.634	12.9335	13.9335	14.174	14.7857	12.1701	13.7099	14.7099	1.05572
rcc01962	11.2254	10.2093	16.8292	12.7546	13.7546	11.1367	14.7857	14.6042	13.5089	14.5089	1.05483
rcc01406	3.74181	2.04186	1.40243	2.39537	3.39537	2.02485	3.28572	2.43403	2.58153	3.58153	1.05483
rcc01842	117.867	90.8627	74.3289	94.3529	95.3529	108.33	105.143	85.191	99.5545	100.555	1.05455
rcc02785	46.149	33.6907	40.6705	40.1701	41.1701	53.6586	41.8929	31.6424	42.398	43.398	1.05411
rcc01719	19.9563	12.2512	15.4268	15.8781	16.8781	15.1864	20.5357	14.6042	16.7754	17.7754	1.05317
rcc00075	110.383	113.323	84.1459	102.618	103.618	129.591	103.5	91.2761	108.122	109.122	1.05313
rcc03174	36.7945	29.607	19.634	28.6785	29.6785	25.3107	31.2143	34.0764	30.2005	31.2005	1.05128
rcc02365	18.0854	15.3139	12.6219	15.3404	16.3404	14.174	22.1786	12.1701	16.1742	17.1742	1.05103
rcc02619	23.0745	30.6279	19.634	24.4455	25.4455	25.3107	28.75	23.1233	25.728	26.728	1.0504
rcc02799	24.3218	25.5232	32.2559	27.367	28.367	28.3479	31.2143	26.7743	28.7789	29.7789	1.04977
rcp00090	9.35453	11.2302	5.60973	8.73149	9.73149	8.09941	4.92858	14.6042	9.21072	10.2107	1.04925
rcc00866	7.48362	7.14651	12.6219	9.08401	10.084	5.06213	11.5	12.1701	9.57743	10.5774	1.04893
rcc00846	1012.78	910.669	960.666	961.373	962.373	1002.3	1019.39	1001.6	1007.77	1008.77	1.04821
rcc01518	21.2036	30.6279	18.2316	23.3544	24.3544	21.261	25.4643	26.7743	24.4999	25.4999	1.04703
rcc02134	23.0745	39.8163	19.634	27.5083	28.5083	20.2485	32.0357	34.0764	28.7869	29.7869	1.04485
rcc03474	10.6018	8.16744	14.0243	10.9312	11.9312	9.11184	10.6786	14.6042	11.4649	12.4649	1.04473
rcc03508	8.10726	5.10465	4.2073	5.8064	6.8064	4.04971	5.75001	8.5191	6.10627	7.10627	1.04406
rcc03049	13.0963	18.3767	15.4268	15.6333	16.6333	13.1615	18.8929	17.0382	16.3642	17.3642	1.04394
rcc00186	8.73089	14.293	8.41459	10.4795	11.4795	10.1243	8.21429	14.6042	10.9809	11.9809	1.04368
rcc02085	6.85999	6.12558	14.0243	9.00329	10.0033	11.1367	9.85715	7.30209	9.43198	10.432	1.04285
rcc02898	15.5909	20.4186	22.4389	19.4828	20.4828	18.2237	19.7143	23.1233	20.3538	21.3538	1.04252
rcc02850	23.6981	20.4186	18.2316	20.7828	21.7828	20.2485	20.5357	24.3403	21.7082	22.7082	1.04248
rcc01377	120.362	119.449	137.438	125.75	126.75	135.665	119.929	137.523	131.039	132.039	1.04173
rcc01455	57.3744	65.3395	81.3411	68.0183	69.0183	68.845	55.8572	87.6251	70.7757	71.7757	1.03995
rcc01724	62.9871	72.486	71.524	68.9991	69.9991	89.0935	71.4644	54.7657	71.7745	72.7745	1.03965
rcc01166	5.61272	12.2512	11.2195	9.69444	10.6944	7.08698	9.85715	13.3872	10.1104	11.1104	1.0389
rcc00941	8.10726	6.12558	9.81702	8.01662	9.01662	7.08698	13.1429	4.86806	8.36597	9.36597	1.03875
rcc02510	14.9672	13.2721	7.01216	11.7505	12.7505	10.1243	13.1429	13.3872	12.2181	13.2181	1.03667
rcc03003	2.49454	3.06279	1.40243	2.31992	3.31992	2.02485	1.64286	3.65104	2.43959	3.43959	1.03604
rcc01320	13.0963	17.3558	16.8292	15.7604	16.7604	13.1615	16.4286	19.4722	16.3541	17.3541	1.03542
rcc01203	223.885	222.563	194.938	213.795	214.795	224.759	207.822	231.233	221.271	222.271	1.0348
rcc01610	30.5581	24.5023	29.4511	28.1705	29.1705	30.3728	25.4643	31.6424	29.1598	30.1598	1.03392
rcc00385	1.24727	4.08372	5.60973	3.64691	4.64691	4.04971	4.92858	2.43403	3.8041	4.8041	1.03383
rcc01305	2.49454	10.2093	9.81702	7.50695	8.50695	9.11184	5.75001	8.5191	7.79365	8.79365	1.0337
rcc02055	6.23635	11.2302	7.01216	8.15958	9.15958	13.1615	4.92858	7.30209	8.46407	9.46407	1.03324
rcc03181	2162.14	2488.01	2710.9	2453.68	2454.68	3390.62	2494.68	1719.64	2534.98	2535.98	1.03312
rcc01254	21.8272	19.3977	18.2316	19.8188	20.8188	24.2982	18.8929	18.2552	20.4821	21.4821	1.03186
rcc03073	29.9345	24.5023	11.2195	21.8854	22.8854	17.2112	26.2857	24.3403	22.6124	23.6124	1.03177
rcc03216	9.97816	8.16744	8.41459	8.8534	9.8534	11.1367	6.57143	9.73612	9.14808	10.1481	1.02991
rcc03112	57.3744	54.1093	64.5119	58.6652	59.6652	67.8326	57.5001	55.9827	60.4384	61.4384	1.02972
rcc02583	1326.47	2043.9	2283.16	1884.51	1885.51	1891.21	2064.25	1864.47	1939.98	1940.98	1.02942
rcc01251	11.2254	7.14651	11.2195	9.8638	10.8638	10.1243	10.6786	9.73612	10.1797	11.1797	1.02907
rcc03394	78.578	85.7581	86.9508	83.7623	84.7623	88.0811	75.5715	94.9271	86.1932	87.1932	1.02868
rcc03521	21.8272	29.607	28.0486	26.4943	27.4943	34.4225	23	24.3403	27.2543	28.2543	1.02764
rcc01260	44.2781	30.6279	26.6462	33.8507	34.8507	40.4971	41.8929	21.9063	34.7654	35.7654	1.02625
rcc01291	25.569	23.4814	14.0243	21.0249	22.0249	18.2237	27.1072	19.4722	21.601	22.601	1.02616
rcc02023	9.97816	5.10465	5.60973	6.89751	7.89751	9.11184	2.46429	9.73612	7.10408	8.10408	1.02616
rcc01892	34.9236	33.6907	32.2559	33.6234	34.6234	34.4225	41.0715	27.9913	34.4951	35.4951	1.02518
rcc02380	149.049	141.909	144.451	145.136	146.136	165.025	153.607	127.787	148.806	149.806	1.02512
rcc00260	11.2254	7.14651	11.2195	9.8638	10.8638	7.08698	14.7857	8.5191	10.1306	11.1306	1.02456
rcc01057	1.87091	2.04186	1.40243	1.77173	2.77173	1.01243	3.28572	1.21701	1.83839	2.83839	1.02405
rcc02078	16.8381	21.4395	21.0365	19.7714	20.7714	31.3852	17.25	12.1701	20.2685	21.2685	1.02393
rcc01220	27.4399	25.5232	22.4389	25.134	26.134	25.3107	23.8215	27.9913	25.7078	26.7078	1.02196
rcc02818	511.381	850.434	921.398	761.071	762.071	815.003	701.501	815.4	777.301	778.301	1.0213
rcc01058	6.85999	9.18837	2.80486	6.28441	7.28441	7.08698	4.92858	7.30209	6.43922	7.43922	1.02125
rcc00456	21.8272	22.4604	25.2438	23.1772	24.1772	15.1864	23	32.8594	23.6819	24.6819	1.02088
rcc01908	8.10726	9.18837	2.80486	6.70016	7.70016	5.06213	8.21429	7.30209	6.8595	7.8595	1.02069
rcc02755	48.0199	33.6907	23.8413	35.184	36.184	51.6337	30.3929	25.5573	35.8613	36.8613	1.01872
rcc03451	896.787	1260.85	1253.77	1137.14	1138.14	1154.17	1184.5	1135.47	1158.05	1159.05	1.01837
rcc02618	4.36545	7.14651	4.2073	5.23975	6.23975	7.08698	4.10715	4.86806	5.35406	6.35406	1.01832
rcc02677	19.9563	17.3558	16.8292	18.0471	19.0471	13.1615	18.8929	23.1233	18.3926	19.3926	1.01814
rcc01174	13.0963	11.2302	9.81702	11.3812	12.3812	11.1367	11.5	12.1701	11.6023	12.6023	1.01786
rcc02396	31.1818	18.3767	25.2438	24.9341	25.9341	26.3231	27.9286	21.9063	25.386	26.386	1.01742
rcc00632	13.72	10.2093	8.41459	10.7813	11.7813	8.09941	9.03572	15.8212	10.9854	11.9854	1.01733
rcc00052	238.852	257.274	255.243	250.456	251.456	298.666	235.75	230.016	254.811	255.811	1.01732
rcc02024	5.61272	8.16744	4.2073	5.99582	6.99582	6.07456	7.39286	4.86806	6.11183	7.11183	1.01658
rcc00196	21.8272	19.3977	14.0243	18.4164	19.4164	16.1988	20.5357	19.4722	18.7356	19.7356	1.01644
rcc00255	5.61272	8.16744	5.60973	6.46329	7.46329	7.08698	6.57143	6.08507	6.58116	7.58116	1.01579
rcc02482	62.3635	57.1721	44.8778	54.8045	55.8045	66.8201	47.6429	52.3316	55.5982	56.5982	1.01422
rcc01585	43.6545	46.9628	63.1094	51.2422	52.2422	54.671	45.1786	55.9827	51.9441	52.9441	1.01344
rcc00822	9.97816	15.3139	14.0243	13.1055	14.1055	16.1988	11.5	12.1701	13.2897	14.2897	1.01306
rcc00381	4.36545	6.12558	2.80486	4.43196	5.43196	2.02485	9.03572	2.43403	4.4982	5.4982	1.01219
rcc02383	38.6654	41.8581	33.6584	38.0606	39.0606	41.5095	46	27.9913	38.5003	39.5003	1.01126
rcc00883	21.2036	11.2302	11.2195	14.5511	15.5511	21.261	15.6072	7.30209	14.7234	15.7234	1.01108
rcc00882	72.3417	43.9	50.4876	55.5764	56.5764	60.7456	49.2858	58.4167	56.1493	57.1493	1.01013
rcc02494	513.252	513.528	553.961	526.913	527.913	470.778	556.929	568.346	532.018	533.018	1.00967
rcc02975	23.0745	19.3977	21.0365	21.1695	22.1695	23.2858	23.8215	17.0382	21.3818	22.3818	1.00958
rcc02584	23.0745	18.3767	19.634	20.3618	21.3618	15.1864	19.7143	26.7743	20.5583	21.5583	1.0092
rcc02557	13.0963	7.14651	9.81702	10.02	11.02	5.06213	10.6786	14.6042	10.115	11.115	1.00862
rcc01636	6.23635	7.14651	7.01216	6.79834	7.79834	3.03728	9.03572	8.5191	6.86403	7.86403	1.00842
rcc03318	48.6435	53.0883	57.4997	53.0772	54.0772	56.6959	57.5001	46.2466	53.4808	54.4808	1.00746
rcc01632	349.859	246.044	238.413	278.106	279.106	331.063	276.822	232.45	280.112	281.112	1.00719
rcc03405	51.7617	77.5906	61.707	63.6865	64.6865	76.9444	59.1429	55.9827	64.0233	65.0233	1.00521
rcc03335	23.6981	24.5023	18.2316	22.144	23.144	28.3479	21.3572	17.0382	22.2478	23.2478	1.00448
rcc02661	26.8163	24.5023	35.0608	28.7931	29.7931	30.3728	29.5715	26.7743	28.9062	29.9062	1.00379
rcc00414	10.6018	9.18837	5.60973	8.46663	9.46663	7.08698	12.3214	6.08507	8.49783	9.49783	1.0033
rcc01271	38.0417	22.4604	32.2559	30.9194	31.9194	35.4349	27.1072	30.4254	30.9892	31.9892	1.00219
rcc02697	20.58	20.4186	21.0365	20.6783	21.6783	21.261	23.8215	17.0382	20.7069	21.7069	1.00132
rcp00030	5.61272	4.08372	11.2195	6.97196	7.97196	9.11184	5.75001	6.08507	6.98231	7.98231	1.0013
rcc01176	7.48362	6.12558	14.0243	9.21117	10.2112	8.09941	7.39286	12.1701	9.22081	10.2208	1.00094
rcc02339	2.49454	4.08372	4.2073	3.59518	4.59518	3.03728	4.10715	3.65104	3.59849	4.59849	1.00072
rcc00453	36.1708	14.293	9.81702	20.0936	21.0936	20.2485	25.4643	14.6042	20.1057	21.1057	1.00057
rcc01811	13.0963	11.2302	7.01216	10.4462	11.4462	10.1243	9.03572	12.1701	10.4434	11.4434	0.99975
rcc02320	28.6872	58.193	47.6827	44.8543	45.8543	34.4225	50.1072	49.8976	44.8091	45.8091	0.999014
rcc00774	11.8491	9.18837	11.2195	10.7523	11.7523	12.1491	13.9643	6.08507	10.7328	11.7328	0.998344
rcc03082	60.4926	46.9628	35.0608	47.5054	48.5054	47.584	43.5358	51.1146	47.4115	48.4115	0.998064
rcc00497	22.4509	24.5023	19.634	22.1957	23.1957	16.1988	22.1786	27.9913	22.1229	23.1229	0.996861
rcc03212	8.73089	6.12558	7.01216	7.28954	8.28954	11.1367	8.21429	2.43403	7.26167	8.26167	0.996638
rcc01367	54.2563	96.9883	68.7192	73.3212	74.3212	68.845	84.6072	65.7188	73.057	74.057	0.996445
rcc01844	31.8054	42.879	37.8657	37.5167	38.5167	39.4846	36.1429	36.5104	37.3793	38.3793	0.996433
rcc01115	87.3089	75.5488	81.3411	81.3996	82.3996	92.1308	85.4286	65.7188	81.0927	82.0927	0.996276
rcc02298	384.783	515.569	565.18	488.511	489.511	408.008	451.786	599.988	486.594	487.594	0.996084
rcc03442	2.49454	6.12558	7.01216	5.21076	6.21076	2.02485	7.39286	6.08507	5.1676	6.1676	0.99305
rcc00330	26.1927	22.4604	9.81702	19.49	20.49	17.2112	18.8929	21.9063	19.3368	20.3368	0.992521
rcc01135	7.48362	11.2302	9.81702	9.51029	10.5103	9.11184	8.21429	10.9531	9.42642	10.4264	0.99202
rcc02695	78.578	57.1721	63.1094	66.2865	67.2865	71.8823	63.2501	62.0678	65.7334	66.7334	0.991779
rcc00459	33.6763	15.3139	18.2316	22.4073	23.4073	23.2858	26.2857	17.0382	22.2032	23.2032	0.991283
rcc01825	11.8491	12.2512	15.4268	13.1757	14.1757	10.1243	18.0714	10.9531	13.0496	14.0496	0.991108
rcc02266	16.8381	10.2093	4.2073	10.4182	11.4182	8.09941	10.6786	12.1701	10.316	11.316	0.991049
rcc01313	9.97816	11.2302	22.4389	14.5491	15.5491	8.09941	18.0714	17.0382	14.403	15.403	0.990605
rcc02690	24.3218	19.3977	22.4389	22.0528	23.0528	15.1864	29.5715	20.6893	21.8157	22.8157	0.989716
rcc01368	295.603	367.535	302.925	322.021	323.021	387.759	279.286	288.432	318.493	319.493	0.989077
rcc00541	4.36545	1.02093	7.01216	4.13285	5.13285	2.02485	4.10715	6.08507	4.07236	5.07236	0.988216
rcc01882	34.9236	15.3139	25.2438	25.1604	26.1604	20.2485	28.75	25.5573	24.852	25.852	0.988208
rcc01802	19.3327	15.3139	15.4268	16.6911	17.6911	15.1864	14.7857	19.4722	16.4815	17.4815	0.988148
rcp00128	4.36545	15.3139	16.8292	12.1695	13.1695	9.11184	12.3214	14.6042	12.0125	13.0125	0.988075
rcc01185	29.9345	39.8163	40.6705	36.8071	37.8071	44.5468	32.8572	31.6424	36.3488	37.3488	0.987877
rcc00019	19.3327	24.5023	25.2438	23.0263	24.0263	23.2858	23	21.9063	22.7307	23.7307	0.987698
rcc03203	34.2999	32.6697	43.4754	36.815	37.815	38.4722	23	47.4636	36.3119	37.3119	0.986696
rcc00860	21.2036	22.4604	9.81702	17.827	18.827	17.2112	17.25	18.2552	17.5722	18.5722	0.986463
rcc00183	56.1272	55.1302	64.5119	58.5897	59.5897	64.7953	47.6429	60.8507	57.763	58.763	0.986126
rcc01939	12.4727	14.293	7.01216	11.2593	12.2593	11.1367	14.7857	7.30209	11.0748	12.0748	0.984954
rcc02622	2.49454	4.08372	2.80486	3.12771	4.12771	1.01243	5.75001	2.43403	3.06549	4.06549	0.984926
rcc02764	2705.33	4577.85	3952.05	3745.08	3746.08	3252.93	4749.5	3059.58	3687.34	3688.34	0.984586
rcc02049	6.85999	7.14651	4.2073	6.07126	7.07126	6.07456	3.28572	8.5191	5.95979	6.95979	0.984236
rcc02998	11.8491	12.2512	8.41459	10.8383	11.8383	9.11184	8.21429	14.6042	10.6434	11.6434	0.983542
rcc02822	13.72	13.2721	14.0243	13.6721	14.6721	12.1491	12.3214	15.8212	13.4306	14.4306	0.983537
rcc01571	14.9672	12.2512	8.41459	11.8777	12.8777	8.09941	9.85715	17.0382	11.6649	12.6649	0.98348
rcc01129	100.405	94.9464	85.5484	93.6333	94.6333	104.28	85.4286	86.408	92.0389	93.0389	0.983151
rcc01814	45.5254	40.8372	42.073	42.8118	43.8118	47.584	46.8215	31.6424	42.016	43.016	0.981834
rcc00114	13.72	19.3977	9.81702	14.3116	15.3116	17.2112	11.5	13.3872	14.0328	15.0328	0.981795
rcc02185	11.2254	12.2512	18.2316	13.9027	14.9027	13.1615	10.6786	17.0382	13.6261	14.6261	0.981438
rcc02969	15.5909	21.4395	14.0243	17.0182	18.0182	20.2485	13.9643	15.8212	16.678	17.678	0.981117
rcc02620	417.835	385.911	384.266	396.004	397.004	467.741	364.715	332.245	388.234	389.234	0.980426
rcc02593	2.49454	4.08372	2.80486	3.12771	4.12771	1.01243	0.821429	7.30209	3.04531	4.04531	0.980039
rcc01667	20.58	23.4814	9.81702	17.9595	18.9595	19.2361	16.4286	17.0382	17.5676	18.5676	0.979334
rcc01490	89.8034	87.7999	85.5484	87.7172	88.7172	95.1681	85.4286	76.6719	85.7562	86.7562	0.977896
rcc01669	19.3327	14.293	11.2195	14.9484	15.9484	15.1864	16.4286	12.1701	14.595	15.595	0.977845
rcc00857	6.23635	10.2093	8.41459	8.28675	9.28675	5.06213	8.21429	10.9531	8.07652	9.07652	0.977363
rcc01470	14.3436	6.12558	15.4268	11.9653	12.9653	10.1243	9.03572	15.8212	11.6604	12.6604	0.976482
rcc02595	95.4162	107.198	103.78	102.131	103.131	115.417	91.1787	92.4931	99.6961	100.696	0.976388
rcc03338	16.2145	13.2721	21.0365	16.841	17.841	10.1243	9.85715	29.2084	16.3966	17.3966	0.975089
rcc00068	15.5909	13.2721	8.41459	12.4259	13.4259	14.174	14.7857	7.30209	12.0873	13.0873	0.974781
rcc01823	50.5144	64.3186	68.7192	61.1841	62.1841	56.6959	62.4286	59.6337	59.5861	60.5861	0.974302
rcc03422	50.5144	51.0465	33.6584	45.0731	46.0731	36.4473	52.5715	42.5955	43.8714	44.8714	0.973919
rcc00763	69.8471	66.3604	74.3289	70.1788	71.1788	56.6959	71.4644	76.6719	68.2774	69.2774	0.973287
rcc00708	76.0835	75.5488	77.1338	76.2553	77.2553	74.9195	70.6429	76.6719	74.0781	75.0781	0.971818
rcc03240	23.0745	15.3139	16.8292	18.4059	19.4059	17.2112	15.6072	20.6893	17.8359	18.8359	0.970628
rcc03247	90.4271	135.784	152.865	126.359	127.359	116.429	115.822	135.089	122.446	123.446	0.969282
rcc01948	38.0417	35.7325	33.6584	35.8109	36.8109	27.3355	30.3929	46.2466	34.6583	35.6583	0.96869
rcc03468	49.2672	37.7744	43.4754	43.5057	44.5057	38.4722	50.1072	37.7275	42.1023	43.1023	0.968468
rcc03188	36.1708	20.4186	19.634	25.4078	26.4078	24.2982	21.3572	27.9913	24.5489	25.5489	0.967475
rcc00854	115.372	86.779	70.1216	90.7577	91.7577	103.267	79.6786	80.323	87.7564	88.7564	0.967291
rcc02992	26.1927	26.5442	16.8292	23.1887	24.1887	30.3728	24.6429	12.1701	22.3953	23.3953	0.967199
rcc01937	15.5909	16.3349	11.2195	14.3817	15.3817	12.1491	22.1786	7.30209	13.8766	14.8766	0.96716
rcp00074	26.8163	27.5651	26.6462	27.0092	28.0092	12.1491	29.5715	36.5104	26.077	27.077	0.966718
rcc02870	12.4727	23.4814	29.4511	21.8017	22.8017	16.1988	21.3572	25.5573	21.0378	22.0378	0.966496
rcc03239	27.4399	13.2721	15.4268	18.7129	19.7129	18.2237	18.8929	17.0382	18.0516	19.0516	0.966451
rcc01863	29.3108	26.5442	18.2316	24.6955	25.6955	27.3355	27.1072	17.0382	23.827	24.827	0.966197
rcc01497	3.74181	5.10465	9.81702	6.22116	7.22116	4.04971	6.57143	7.30209	5.97441	6.97441	0.965829
rcc00053	60.4926	51.0465	33.6584	48.3991	49.3991	44.5468	51.75	43.8125	46.7031	47.7031	0.965667
rcc00643	51.1381	41.8581	32.2559	41.7507	42.7507	33.4101	46	41.3785	40.2629	41.2629	0.965197
rcc02479	946.054	1454.82	1472.55	1291.14	1292.14	801.842	1218.18	1717.21	1245.74	1246.74	0.964864
rcc01550	108.513	109.239	72.9265	96.8928	97.8928	99.2178	99.3929	81.54	93.3836	94.3836	0.964152
rcc00995	7.48362	5.10465	11.2195	7.93591	8.93591	8.09941	9.85715	4.86806	7.60821	8.60821	0.963328
rcc02654	24.3218	53.0883	70.1216	49.1772	50.1772	45.5592	37.7857	58.4167	47.2539	48.2539	0.961669
rcc00126	34.9236	25.5232	30.8535	30.4334	31.4334	41.5095	25.4643	20.6893	29.221	30.221	0.961429
rcc00242	15.5909	14.293	16.8292	15.571	16.571	18.2237	13.1429	13.3872	14.9179	15.9179	0.960586
rcc01747	18.0854	12.2512	23.8413	18.0593	19.0593	19.2361	15.6072	17.0382	17.2938	18.2938	0.959837
rcc00478	38.0417	31.6488	42.073	37.2545	38.2545	28.3479	41.0715	37.7275	35.7156	36.7156	0.959772
rcc00154	8.73089	4.08372	2.80486	5.20649	6.20649	5.06213	4.92858	4.86806	4.95292	5.95292	0.959145
rcc00373	73.5889	76.5697	100.975	83.7113	84.7113	72.8947	88.7144	79.106	80.2383	81.2383	0.959003
rcc00775	13.0963	4.08372	8.41459	8.53155	9.53155	8.09941	6.57143	9.73612	8.13565	9.13565	0.958465
rcc02614	76.0835	60.2348	68.7192	68.3458	69.3458	51.6337	69.0001	75.4549	65.3629	66.3629	0.956985
rcc02962	20.58	20.4186	7.01216	16.0036	17.0036	17.2112	13.9643	14.6042	15.2599	16.2599	0.956264
rcc00563	9.35453	9.18837	11.2195	9.92078	10.9208	11.1367	12.3214	4.86806	9.44206	10.4421	0.956164
rcc01071	7.48362	19.3977	8.41459	11.7653	12.7653	17.2112	11.5	4.86806	11.1931	12.1931	0.955176
rcc02984	9.97816	22.4604	5.60973	12.6828	13.6828	14.174	9.85715	12.1701	12.0671	13.0671	0.955003
rcc00858	4.36545	7.14651	8.41459	6.64218	7.64218	7.08698	3.28572	8.5191	6.29727	7.29727	0.954867
rcc02273	4.36545	3.06279	7.01216	4.81346	5.81346	5.06213	4.92858	3.65104	4.54725	5.54725	0.954207
rcc02033	37.4181	26.5442	39.2681	34.4101	35.4101	31.3852	32.8572	34.0764	32.7729	33.7729	0.953765
rcc01914	18.7091	7.14651	14.0243	13.2933	14.2933	12.1491	9.85715	15.8212	12.6092	13.6092	0.952136
rcc02405	21.2036	17.3558	18.2316	18.9303	19.9303	17.2112	12.3214	24.3403	17.9577	18.9577	0.951196
rcc00472	16.2145	19.3977	22.4389	19.3504	20.3504	14.174	18.8929	21.9063	18.3244	19.3244	0.949584
rcc00035	41.7835	71.4651	65.9143	59.721	60.721	44.5468	60.7858	64.5018	56.6114	57.6114	0.94879
rcc02359	31.1818	15.3139	8.41459	18.3034	19.3034	13.1615	18.0714	20.6893	17.3074	18.3074	0.948402
rcc01206	3.11818	2.04186	4.2073	3.12244	4.12244	5.06213	0	3.65104	2.90439	3.90439	0.947106
rcc00128	29.9345	31.6488	32.2559	31.2797	32.2797	26.3231	24.6429	37.7275	29.5645	30.5645	0.946862
rcc02606	22.4509	26.5442	14.0243	21.0065	22.0065	22.2734	21.3572	15.8212	19.8172	20.8172	0.945961
rcc02127	3.11818	6.12558	5.60973	4.95116	5.95116	4.04971	7.39286	2.43403	4.62553	5.62553	0.945283
rcc02361	29.3108	22.4604	32.2559	28.0091	29.0091	31.3852	29.5715	18.2552	26.404	27.404	0.944669
rcc00122	21.2036	23.4814	23.8413	22.8421	23.8421	19.2361	24.6429	20.6893	21.5227	22.5227	0.944663
rcc01612	33.0527	25.5232	19.634	26.07	27.07	26.3231	25.4643	21.9063	24.5646	25.5646	0.944388
rcc01123	6.85999	4.08372	5.60973	5.51781	6.51781	8.09941	4.92858	2.43403	5.15401	6.15401	0.944183
rcc03380	62.3635	63.2976	61.707	62.456	63.456	57.7083	64.0715	54.7657	58.8485	59.8485	0.943149
rcc01827	29.9345	42.879	44.8778	39.2305	40.2305	34.4225	43.5358	32.8594	36.9392	37.9392	0.943047
rcc01321	7.48362	7.14651	8.41459	7.68157	8.68157	12.1491	5.75001	3.65104	7.18339	8.18339	0.942616
rcc02631	56.7508	63.2976	61.707	60.5851	61.5851	53.6586	51.75	65.7188	57.0425	58.0425	0.942475
rcc00449	48.6435	58.193	72.9265	59.921	60.921	61.758	57.5001	49.8976	56.3852	57.3852	0.941961
rcc03055	23.0745	36.7535	36.4632	32.0971	33.0971	30.3728	32.0357	27.9913	30.1333	31.1333	0.940666
rcc02461	202.681	135.784	127.621	155.362	156.362	147.814	162.643	127.787	146.081	147.081	0.940645
[truncated: 1,486 more rows]

## Sheet: TableS8
Supplemental table 8. List of statistically differential expression genes.
gene ID	log2 Fold Change	P-value	FDR
rcc02744	12.4571	1.39622e-263	4.86444e-260
rcc03024	-6.15388	5.09398e-194	8.87372e-191
rcc01111	5.97325	4.76451e-192	5.53318e-189
rcc02971	-5.02815	5.52837e-190	4.81521e-187
rcc00289	-6.1318	5.54048e-185	3.86061e-182
rcc00296	-4.99706	1.8818e-176	1.0927e-173
rcc00297	-5.20701	1.39638e-171	6.94999e-169
rcc02647	6.98785	1.47359e-170	6.41747e-168
rcc01038	4.87055	5.56298e-165	2.15349e-162
rcc00742	-5.73411	4.00215e-159	1.39435e-156
rcc02245	10.7117	3.35484e-152	1.06257e-149
rcc00743	-6.16204	3.06918e-140	8.91085e-138
rcc01112	5.94542	4.18601e-136	1.12185e-133
rcc00747	5.11498	9.0217e-135	2.24511e-132
rcc02014	5.23561	2.23103e-132	5.18195e-130
rcc02224	12.0501	2.81793e-132	6.13605e-130
rcc00302	-6.04814	2.94095e-125	6.02721e-123
rcc00315	-5.69456	1.2093e-123	2.34066e-121
rcc02229	11.9759	7.02809e-122	1.28873e-119
rcc00744	-6.18967	2.36848e-121	4.1259e-119
rcc02232	12.5165	9.98856e-120	1.65715e-117
rcc03050	-5.27506	4.23218e-116	6.70223e-114
rcc02861	3.94672	1.13237e-112	1.7153e-110
rcc02244	10.9546	4.35223e-112	6.31799e-110
rcc00147	-4.13157	8.20763e-111	1.14381e-108
rcc00317	-5.65932	3.68091e-107	4.93241e-105
rcc03022	-6.18572	6.67669e-107	8.61541e-105
rcc00290	-6.1851	6.39262e-105	7.95425e-103
rcc00098	5.71054	1.6791e-100	2.01724e-98
rcc00287	-4.54897	5.39904e-100	6.27009e-98
rcc00284	-3.76437	2.64759e-99	2.97555e-97
rcc00292	-3.94539	3.37835e-98	3.67818e-96
rcc02124	3.84011	4.03027e-98	4.25499e-96
rcc00281	-5.17782	1.87219e-93	1.91845e-91
rcc02235	10.8126	4.25797e-90	4.2385e-88
rcc00305	-5.54568	6.93245e-90	6.70908e-88
rcc00327	-4.51272	9.29156e-90	8.74913e-88
rcc01821	-5.47736	1.2635e-89	1.15843e-87
rcc00161	-3.95287	9.47817e-89	8.46717e-87
rcc02638	3.99265	1.35737e-87	1.18227e-85
rcc02246	10.6478	2.09232e-86	1.77797e-84
rcc02222	13.1005	1.95379e-85	1.62071e-83
rcc02979	-5.29712	5.93924e-85	4.81217e-83
rcc02769	-3.18519	6.11347e-85	4.84076e-83
rcc02770	-3.34817	1.33793e-84	1.03586e-82
rcc00301	-5.59565	8.60587e-84	6.51801e-82
rcc00314	-5.67937	1.21039e-79	8.97237e-78
rcc02237	12.6717	4.22936e-78	3.06981e-76
rcc00288	-4.32618	9.35168e-78	6.64923e-76
rcc02972	-4.9187	1.17004e-77	8.15285e-76
rcc02143	12.5627	3.10763e-75	2.12294e-73
rcc00686	-3.93504	3.25908e-75	2.18358e-73
rcc00018	-3.6268	2.70173e-74	1.77601e-72
rcc02973	-4.49366	1.45838e-73	9.40924e-72
rcc02009	-6.10999	2.85709e-73	1.80984e-71
rcc00300	-5.21679	9.31837e-73	5.79736e-71
rcc00312	-5.34281	1.13045e-72	6.90964e-71
rcc02113	7.08874	5.05441e-72	3.03613e-70
rcc02768	-3.17059	8.5065e-72	5.02316e-70
rcc03023	-5.87984	1.86332e-71	1.08197e-69
rcc00362	-4.14591	1.23144e-70	7.03334e-69
rcc00048	3.20836	4.16243e-70	2.33902e-68
rcc01822	-5.46998	5.3816e-70	2.97611e-68
rcc00659	-3.39926	1.18657e-69	6.45936e-68
rcc02011	-6.01507	7.27484e-69	3.89932e-67
rcc02417	-3.39293	1.12298e-67	5.92799e-66
rcc00294	-4.28776	2.48768e-67	1.29359e-65
rcc02236	11.513	1.70192e-66	8.71983e-65
rcc00291	-3.15527	8.20786e-66	4.14438e-64
rcc02234	11.4557	1.14456e-65	5.69663e-64
rcc02970	-4.53456	2.76904e-65	1.35878e-63
rcc00324	-3.80746	6.81352e-65	3.29699e-63
rcc00660	-3.17468	2.992e-64	1.42796e-62
rcc01932	3.28266	4.24817e-64	2.00008e-62
rcc02859	3.7649	6.46047e-64	3.0011e-62
rcc03124	2.81581	1.09719e-63	5.02974e-62
rcc01043	5.48061	1.98702e-63	8.99062e-62
rcc01125	-4.37568	4.04143e-63	1.80517e-61
rcc02126	3.64452	2.96913e-61	1.30942e-59
rcc03146	4.12079	4.53725e-61	1.97597e-59
rcc00326	-3.9298	6.30789e-61	2.71317e-59
rcc00299	-5.0168	1.70357e-60	7.2381e-59
rcc00306	-5.12912	8.12959e-60	3.41247e-58
rcc00673	-3.73682	3.60639e-59	1.49579e-57
rcc00303	-5.98753	5.601e-59	2.29575e-57
rcc00663	-2.8318	1.54891e-57	6.27489e-56
rcc00367	-5.08941	4.7375e-57	1.89718e-55
rcc00716	-3.87133	6.62949e-56	2.62467e-54
rcc00097	5.02412	1.91706e-55	7.50452e-54
rcc02323	3.70662	1.38891e-54	5.37662e-53
rcc02223	13.2379	2.02066e-54	7.73625e-53
rcc00313	-5.76066	2.12264e-54	8.03836e-53
rcc00295	-4.22506	3.13406e-54	1.17409e-52
rcc02233	11.4624	3.21223e-54	1.19058e-52
rcc02537	2.70904	3.6483e-53	1.33797e-51
rcc02462	2.54588	5.71947e-53	2.07569e-51
rcc01240	-3.16862	8.25895e-53	2.96641e-51
rcc00316	-5.645	1.05601e-52	3.75421e-51
rcc00308	-4.49523	1.08114e-52	3.80475e-51
rcc01363	-3.01593	1.52359e-52	5.30819e-51
rcc00321	-3.81402	2.80253e-51	9.66732e-50
rcc02144	3.45902	3.3087e-51	1.13015e-49
rcc00694	-2.76249	3.55677e-51	1.20309e-49
rcc01037	4.12793	6.45788e-51	2.16339e-49
rcc00695	-2.62887	8.29904e-51	2.7537e-49
rcc02534	6.28338	9.89168e-51	3.25119e-49
rcc01542	-4.49827	1.03702e-50	3.37661e-49
rcc03447	-3.52492	4.3013e-50	1.38757e-48
rcc02241	11.0214	4.87654e-50	1.5587e-48
rcc00531	-3.60845	5.49841e-50	1.7415e-48
rcc00693	-2.64662	6.11127e-50	1.91817e-48
rcc02288	4.18238	7.47109e-50	2.32404e-48
rcc02228	12.6	8.20022e-50	2.52828e-48
rcc00516	-3.49994	9.36974e-50	2.86353e-48
rcc00167	-2.56908	1.23347e-49	3.73688e-48
rcc02190	4.29433	1.67164e-48	4.9845e-47
rcc02710	2.82485	1.6739e-48	4.9845e-47
rcc00737	3.28903	3.85389e-48	1.13788e-46
rcc03151	-3.01033	4.56044e-48	1.33518e-46
rcc00092	3.01871	6.10041e-48	1.77115e-46
rcc01900	-2.53773	1.16373e-47	3.35076e-46
rcc02536	8.4102	2.19978e-47	6.28199e-46
rcc02114	6.6565	3.92438e-46	1.11159e-44
rcc01555	2.92163	5.26549e-46	1.47943e-44
rcc00304	-5.80731	5.72304e-46	1.59513e-44
rcc01447	-2.64859	1.11489e-45	3.08275e-44
rcc02226	10.5077	1.43183e-45	3.92794e-44
rcc00325	-3.58514	2.22194e-45	6.04783e-44
rcc01593	2.85737	8.85662e-45	2.39197e-43
rcc02535	8.11831	1.20898e-44	3.24007e-43
rcc00669	-2.32131	1.31889e-43	3.50765e-42
rcc01594	2.20968	1.03683e-42	2.73661e-41
rcc01172	-3.79635	1.80199e-42	4.72041e-41
rcc00687	-3.29228	6.1558e-42	1.60051e-40
rcc02300	-2.4198	1.02634e-41	2.64873e-40
rcc03431	-3.83833	5.70325e-41	1.46104e-39
rcc01035	2.62204	8.77055e-41	2.23041e-39
rcc00691	-2.44171	1.01573e-40	2.56434e-39
rcc03446	-3.05721	4.36334e-40	1.09366e-38
rcc02877	-3.18172	5.78899e-40	1.44063e-38
rcc00658	-2.58265	1.12217e-39	2.77279e-38
rcc00310	-5.16045	2.43024e-39	5.96265e-38
rcc02385	4.24475	2.0208e-38	4.9234e-37
rcc02247	11.0244	2.17659e-38	5.26613e-37
rcc00833	-3.55815	4.08904e-38	9.82497e-37
rcc02860	3.99694	5.00541e-38	1.19444e-36
rcc03154	-4.15739	5.94863e-38	1.40987e-36
rcc02125	3.90908	9.50918e-38	2.23851e-36
rcc00096	5.02052	2.23836e-37	5.23386e-36
rcc00311	-5.96199	2.90123e-37	6.7386e-36
rcc01556	2.87849	5.40833e-37	1.24786e-35
rcc02010	-5.59986	8.05472e-37	1.84623e-35
rcc02862	3.96402	1.17125e-36	2.66708e-35
rcc00688	-3.10114	1.21595e-36	2.75089e-35
rcc02402	2.18482	1.63275e-36	3.67e-35
rcc02123	4.56329	5.25414e-36	1.17342e-34
rcc01536	-2.69365	5.55839e-36	1.23347e-34
rcc01537	-2.56018	6.97762e-36	1.53861e-34
rcc01535	-2.33912	2.52774e-35	5.53877e-34
rcc01551	2.9	3.84102e-35	8.36381e-34
rcc00689	-2.26461	1.90922e-34	4.13151e-33
rcc03155	-3.92719	4.29674e-34	9.24065e-33
rcc02538	-2.348	6.30441e-34	1.34752e-32
rcc02367	4.17424	1.00892e-33	2.14334e-32
rcc00203	2.2014	2.56236e-33	5.41046e-32
rcc02530	-2.54365	3.43335e-33	7.20591e-32
rcc01589	3.2443	3.7859e-33	7.89825e-32
rcc01484	-2.63486	4.17438e-33	8.65688e-32
rcc00670	-2.51189	4.86328e-33	1.00258e-31
rcc00664	-2.20276	5.76979e-33	1.18247e-31
rcc02533	-2.34486	1.60681e-32	3.27375e-31
rcc00215	-2.27114	2.8604e-32	5.79398e-31
rcc02019	-3.01475	3.26788e-32	6.58109e-31
rcc02637	3.78211	3.36541e-32	6.73856e-31
rcc02531	-2.06544	5.73971e-32	1.14269e-30
rcc02242	9.98138	1.27415e-31	2.52224e-30
rcc00253	3.74651	1.61296e-31	3.17488e-30
rcc00671	-2.99314	2.76337e-31	5.40875e-30
rcc00832	-3.17261	3.21217e-31	6.25207e-30
rcc00786	-2.22004	4.10921e-31	7.9536e-30
rcc01703	-3.21201	4.74736e-31	9.13802e-30
rcc02240	4.96588	1.8832e-30	3.60499e-29
rcc00298	-5.01783	2.90302e-30	5.52684e-29
rcc01543	-3.28259	1.98256e-29	3.75393e-28
rcc00309	-5.56276	3.82229e-29	7.19829e-28
rcc02373	-3.03619	4.01451e-29	7.51965e-28
rcc03328	-2.08596	4.30582e-29	8.02218e-28
rcc00014	-2.95206	4.57351e-29	8.47559e-28
rcc02047	-2.61551	8.61331e-29	1.58776e-27
rcc00692	-2.17884	9.04728e-29	1.65899e-27
rcc01708	-2.10864	9.59223e-29	1.7497e-27
rcc03261	1.94056	9.68383e-29	1.75721e-27
rcc01492	3.67195	1.23416e-28	2.22788e-27
rcc00672	-2.77849	3.03115e-28	5.44358e-27
rcc01857	-3.19696	3.65809e-28	6.5358e-27
rcc00662	-2.42093	7.69072e-28	1.36706e-26
rcc00104	2.84351	8.19343e-28	1.44903e-26
rcc02243	10.9877	3.32561e-27	5.85173e-26
rcc00268	1.99817	4.01583e-27	7.03072e-26
rcc01601	2.80412	5.35481e-27	9.32808e-26
rcc02299	-2.21226	7.11336e-27	1.23298e-25
rcc02225	12.7948	7.29287e-27	1.25784e-25
rcc01837	-2.25577	1.0534e-26	1.8079e-25
rcc00733	-2.01067	1.43553e-26	2.45166e-25
rcc00082	-2.87716	1.76815e-26	3.005e-25
rcc00674	-3.43149	3.14509e-26	5.31917e-25
rcc03108	2.48086	3.22655e-26	5.43057e-25
rcc02478	-2.65248	6.06161e-26	1.01532e-24
rcc00726	-2.71371	6.96189e-26	1.16054e-24
rcc00665	-2.35449	1.48787e-25	2.46844e-24
rcc02227	12.124	4.06436e-25	6.711e-24
rcc02528	2.49106	6.75707e-25	1.11045e-23
rcc00661	-2.45855	7.26402e-25	1.18816e-23
rcc00090	3.34556	8.6711e-25	1.41169e-23
rcc02008	-2.7284	1.26667e-24	2.0526e-23
rcc00283	2.19983	1.28671e-24	2.07542e-23
rcc00732	-2.08476	1.30605e-24	2.0969e-23
rcc00322	-2.50551	1.81638e-24	2.90287e-23
rcc01832	-1.85311	2.66832e-24	4.24494e-23
rcc03109	2.81147	3.28504e-24	5.20231e-23
rcc00499	-2.43342	3.62081e-24	5.7081e-23
rcc01591	2.36621	6.74566e-24	1.05864e-22
rcc00323	-3.26319	6.90682e-24	1.07907e-22
rcc02037	-3.68287	9.07553e-24	1.41157e-22
rcc02765	-2.72328	1.04234e-23	1.614e-22
rcc00458	2.91127	1.89783e-23	2.92568e-22
rcc01852	-1.65449	2.63702e-23	4.04731e-22
rcc01592	2.62037	2.9352e-23	4.48519e-22
rcc00715	-2.75082	4.49946e-23	6.84547e-22
rcc00684	-1.7248	4.94644e-23	7.49278e-22
rcc00358	2.48467	7.94913e-23	1.19891e-21
rcc00534	2.22897	1.49394e-22	2.24348e-21
rcc00087	5.09269	1.66903e-22	2.49567e-21
rcc03352	-2.78382	3.00833e-22	4.47907e-21
rcc02375	2.18503	4.26782e-22	6.32726e-21
rcc02022	-2.45959	6.15474e-22	9.08607e-21
rcc02309	2.68038	1.15251e-21	1.69423e-20
rcc03170	1.85379	1.25175e-21	1.83239e-20
rcc01444	3.35451	1.34031e-21	1.95382e-20
rcc00094	4.1804	1.39828e-21	2.02983e-20
rcc01830	-1.83982	2.67773e-21	3.87105e-20
rcc01955	1.95925	2.90258e-21	4.17875e-20
rcc01720	-2.80591	4.2379e-21	6.07607e-20
rcc00100	-3.8421	4.83921e-21	6.90976e-20
rcc02230	11.2206	5.54412e-21	7.88396e-20
rcc00863	-3.88082	5.84015e-21	8.27117e-20
rcc03067	2.03189	7.76138e-21	1.09476e-19
rcc02777	-1.74391	8.024e-21	1.12724e-19
rcc02231	11.1664	8.32186e-21	1.16439e-19
rcc01739	-1.70129	8.36993e-21	1.16643e-19
rcc00095	4.36498	9.87406e-21	1.37057e-19
rcc00267	1.79557	1.23562e-20	1.7083e-19
rcc00151	3.81234	1.25944e-20	1.73434e-19
rcc00657	-2.32041	2.0711e-20	2.84083e-19
rcc02646	2.05992	2.61525e-20	3.57315e-19
rcc00784	2.70362	2.65537e-20	3.61379e-19
rcp00046	-1.8153	2.8177e-20	3.81979e-19
rcc01840	-2.00637	2.8962e-20	3.91099e-19
rcc03204	-2.48844	2.91129e-20	3.91619e-19
rcc02271	6.37268	3.0703e-20	4.11421e-19
rcc00656	-2.24958	3.44897e-20	4.60391e-19
rcc00208	-3.16636	5.30884e-20	7.05955e-19
rcc01765	-2.07062	6.00984e-20	7.96132e-19
rcc02635	2.27677	6.79977e-20	8.97363e-19
rcc01783	-2.42971	7.96414e-20	1.04706e-18
rcc00676	-2.47692	1.37647e-19	1.80286e-18
rcc02490	1.83941	2.60389e-19	3.39774e-18
rcc02782	3.10702	2.81214e-19	3.65578e-18
rcc02651	2.14007	2.93398e-19	3.79999e-18
rcc01940	-2.82032	3.74434e-19	4.83158e-18
rcc01244	-1.45284	3.89249e-19	5.00422e-18
rcc00864	-4.54882	4.62134e-19	5.91939e-18
rcc01522	-1.7518	5.39066e-19	6.87951e-18
rcc02679	2.09844	5.72151e-19	7.27509e-18
rcc00089	3.60179	6.87466e-19	8.70957e-18
rcc01723	2.20988	6.95369e-19	8.77777e-18
rcc00981	2.27707	7.01925e-19	8.82855e-18
rcc00533	2.16627	7.29012e-19	9.13625e-18
rcc03065	3.40053	7.87602e-19	9.83514e-18
rcc02745	2.24469	8.02299e-19	9.98289e-18
rcc02864	3.65117	9.40892e-19	1.16657e-17
rcc01116	2.14071	1.17952e-18	1.45353e-17
rcc02013	2.19643	1.18068e-18	1.45353e-17
rcc02837	-1.51728	1.48853e-18	1.82607e-17
rcc03235	-2.86675	1.50437e-18	1.83902e-17
rcc01142	2.17285	2.06352e-18	2.51374e-17
rcc01771	-2.12114	2.49685e-18	3.03102e-17
rcc00736	-1.79514	2.76213e-18	3.34141e-17
rcc02959	-1.52367	2.78977e-18	3.36317e-17
rcc03005	1.6696	3.45819e-18	4.1546e-17
rcc03253	-2.30976	3.89109e-18	4.65861e-17
rcc02815	-1.7144	5.05381e-18	6.02996e-17
rcc03145	4.46404	5.20845e-18	6.19325e-17
rcc02279	6.59155	9.54828e-18	1.1315e-16
rcc01042	1.7219	1.04526e-17	1.23447e-16
rcc02529	2.7645	1.51416e-17	1.78221e-16
rcc02281	8.47681	1.8789e-17	2.20407e-16
rcc03120	-2.23616	2.06381e-17	2.41286e-16
rcc00156	-1.98696	2.10486e-17	2.45262e-16
rcc00345	-2.41745	3.32011e-17	3.85575e-16
rcc00666	-1.71519	3.33816e-17	3.86383e-16
rcc00285	-2.93136	3.42346e-17	3.94945e-16
rcc00735	-1.85501	5.10887e-17	5.87436e-16
rcc01184	2.57509	7.45242e-17	8.54087e-16
rcc00677	-1.75739	9.35807e-17	1.06897e-15
rcc01483	-2.03551	1.093e-16	1.24445e-15
rcc00690	-1.68204	1.12946e-16	1.28143e-15
rcc01666	2.89244	1.13284e-16	1.28143e-15
rcc00725	-2.51491	1.29202e-16	1.45676e-15
rcc00045	-2.08511	1.30607e-16	1.46785e-15
rcc00361	-3.22817	1.34082e-16	1.50206e-15
rcc01774	-2.41243	1.539e-16	1.71855e-15
rcc00165	2.19344	1.93779e-16	2.15696e-15
rcc00678	-1.7494	2.09119e-16	2.32028e-15
rcc01663	1.46874	2.37536e-16	2.62723e-15
rcc00357	1.87244	3.72746e-16	4.10964e-15
rcc03066	2.47253	5.91152e-16	6.49708e-15
rcc00017	-2.39801	6.44485e-16	7.06096e-15
rcc00731	-1.53083	6.83667e-16	7.46676e-15
rcc02238	3.05963	1.00639e-15	1.09571e-14
rcc03496	-2.16557	1.14464e-15	1.24235e-14
rcc02391	2.37888	1.19288e-15	1.29069e-14
rcc03214	3.15368	1.56927e-15	1.69268e-14
rcc00579	6.16148	2.22285e-15	2.39025e-14
rcc01915	-2.2706	2.30711e-15	2.47323e-14
rcc03232	-1.35058	2.96598e-15	3.16978e-14
rcc00908	-1.34733	3.68531e-15	3.92649e-14
rcc00266	2.37182	4.33632e-15	4.60602e-14
rcc01766	-2.72672	5.07099e-15	5.37001e-14
rcc01839	-1.80844	6.32348e-15	6.67607e-14
rcc01764	-2.54633	6.56565e-15	6.9108e-14
rcc01579	1.61745	6.69459e-15	7.02529e-14
rcc02121	3.3997	7.24234e-15	7.57727e-14
rcc00307	1.56855	7.48833e-15	7.81118e-14
rcc00724	-1.75491	9.34013e-15	9.71373e-14
rcc02289	2.64293	1.11759e-14	1.15883e-13
rcc01730	-1.59925	1.25371e-14	1.29612e-13
rcc00578	6.7232	1.54129e-14	1.58872e-13
rcc02428	-1.60871	1.85458e-14	1.906e-13
rcc00845	-2.04949	2.08769e-14	2.13927e-13
rcc01369	-1.298	2.19491e-14	2.24255e-13
rcc01704	-2.47117	2.6628e-14	2.71264e-13
rcc03418	1.79426	2.92914e-14	2.97525e-13
rcc01829	-1.45331	2.97213e-14	3.01014e-13
rcc02774	-1.30539	3.1437e-14	3.17468e-13
rcc00037	-2.29484	3.28133e-14	3.30409e-13
rcc00102	-2.95633	3.36014e-14	3.37369e-13
rcc00150	3.09016	3.59943e-14	3.60356e-13
rcc00143	-1.82712	4.52299e-14	4.51521e-13
rcc00101	-3.66471	4.79988e-14	4.77794e-13
rcc02146	-1.67788	5.05896e-14	5.02149e-13
rcc00353	2.49191	5.15567e-14	5.10294e-13
rcc00085	-2.16454	5.36626e-14	5.29634e-13
rcc03013	-2.61658	5.6147e-14	5.52588e-13
rcc01048	5.04138	6.38201e-14	6.26336e-13
rcc03098	2.74255	6.41069e-14	6.27383e-13
rcc00616	-1.63844	6.51026e-14	6.35343e-13
rcc02709	2.73367	7.63742e-14	7.43262e-13
rcc03295	-2.19341	7.93971e-14	7.70528e-13
rcc03258	1.98086	8.11741e-14	7.85585e-13
rcc01527	-1.42304	8.53685e-14	8.23888e-13
rcc01512	2.23418	8.57095e-14	8.24895e-13
rcc00015	-2.31716	8.61952e-14	8.27284e-13
rcc02634	1.39422	1.09118e-13	1.04442e-12
rcc01010	-1.94273	1.09665e-13	1.04677e-12
rcc01546	-1.5694	1.18544e-13	1.12844e-12
rcc00741	-3.02804	1.28012e-13	1.21524e-12
rcc00111	3.40986	1.39465e-13	1.32037e-12
rcc00851	-2.2636	1.83727e-13	1.7347e-12
rcc01274	-1.82997	1.86702e-13	1.75803e-12
rcc01831	-1.43078	1.9684e-13	1.8485e-12
rcc01775	-2.66279	2.18078e-13	2.04243e-12
rcc02440	6.41762	2.31367e-13	2.16108e-12
rcc03382	-1.48302	2.43869e-13	2.27177e-12
rcc00457	3.10871	2.55929e-13	2.37775e-12
rcc01675	-2.13395	2.6425e-13	2.44853e-12
rcc02609	-1.37384	2.96183e-13	2.73714e-12
rcc01458	-2.23998	3.01286e-13	2.77693e-12
rcc01445	3.23125	3.76913e-13	3.46482e-12
rcc02521	-1.50879	3.80721e-13	3.49061e-12
rcc02857	-1.84588	4.24997e-13	3.88633e-12
rcc01036	4.06939	4.45906e-13	4.06685e-12
rcc00504	-1.6702	5.03983e-13	4.57467e-12
rcc01964	-1.56433	5.04212e-13	4.57467e-12
rcc02525	2.15344	5.62703e-13	5.0921e-12
rcc01464	-1.81189	5.93474e-13	5.35664e-12
rcc02500	1.55799	5.979e-13	5.38264e-12
rcc03497	-2.71031	8.23774e-13	7.39698e-12
rcc00091	3.45624	8.40562e-13	7.52832e-12
rcc03102	1.32733	1.06552e-12	9.51867e-12
rcc00911	-1.69114	1.15284e-12	1.02724e-11
rcc03529	-2.00075	1.16613e-12	1.03642e-11
rcc00696	-1.51689	1.17908e-12	1.04527e-11
rcc01772	-2.31221	1.39834e-12	1.23651e-11
rcc03259	2.52819	1.54393e-12	1.36179e-11
rcc01707	-1.91283	1.7213e-12	1.5144e-11
rcc01044	2.41034	1.76696e-12	1.55065e-11
rcc00850	-2.22156	1.83145e-12	1.6032e-11
rcc01529	-1.72492	1.86852e-12	1.63156e-11
rcc02465	-2.57364	2.29964e-12	2.00299e-11
rcc00007	-1.53587	2.31946e-12	2.01521e-11
rcc03163	1.88318	2.51755e-12	2.18187e-11
rcc01207	-2.19845	2.57776e-12	2.22851e-11
rcc03236	-2.60288	2.76015e-12	2.38029e-11
rcc02355	-1.72255	2.85394e-12	2.45509e-11
rcc00496	-1.69681	3.05936e-12	2.62532e-11
rcc02170	-1.91894	3.61029e-12	3.09048e-11
rcc00055	-2.46477	3.73895e-12	3.19277e-11
rcc01355	-1.70308	4.01e-12	3.41585e-11
rcc01782	-1.99856	4.6723e-12	3.97031e-11
rcc02811	1.48448	4.79392e-12	4.06375e-11
rcc00871	1.29607	4.96542e-12	4.19891e-11
rcc01676	-2.32257	5.18888e-12	4.37726e-11
rcc02036	-4.97742	5.72292e-12	4.8161e-11
rcc01710	-1.53519	6.90123e-12	5.79371e-11
rcc00366	-4.14425	7.05433e-12	5.908e-11
rcc03014	-1.77754	8.17831e-12	6.83291e-11
rcc01425	2.9899	8.57887e-12	7.15043e-11
rcc01763	-1.82955	8.88133e-12	7.38486e-11
rcc02636	3.11598	9.64064e-12	7.99714e-11
rcc00622	-1.57055	1.04853e-11	8.67715e-11
rcc02150	-1.27854	1.10427e-11	9.11681e-11
rcc02068	-1.51927	1.16535e-11	9.59827e-11
rcc00826	1.09433	1.36171e-11	1.11891e-10
rcc00112	2.84437	1.46841e-11	1.20375e-10
rcc00026	-1.20475	1.59039e-11	1.30035e-10
rcc02876	-1.89767	1.59371e-11	1.30035e-10
rcc01718	1.86972	1.82407e-11	1.48482e-10
rcc00216	-1.668	1.93946e-11	1.57508e-10
rcc01039	1.72219	2.01476e-11	1.63242e-10
rcc01575	1.41846	2.49719e-11	2.01861e-10
rcc02112	4.31255	2.6714e-11	2.15443e-10
rcc02578	3.76881	2.83421e-11	2.28046e-10
rcc00397	-2.4043	2.90973e-11	2.33583e-10
rcc02670	1.42635	2.96181e-11	2.37217e-10
rcc01856	-2.65456	2.97452e-11	2.37688e-10
rcc00577	4.80725	3.0015e-11	2.39295e-10
rcc00318	-5.64072	3.08243e-11	2.45187e-10
rcc00884	-2.36803	3.11496e-11	2.4721e-10
rcc00601	1.14004	3.18425e-11	2.52135e-10
rcc01878	-1.66373	3.34124e-11	2.63966e-10
rcc02532	-1.31177	3.56831e-11	2.81267e-10
rcc00827	1.32017	3.60147e-11	2.8324e-10
rcc01173	-1.80826	3.98123e-11	3.12401e-10
rcc03525	-1.44452	4.81591e-11	3.77048e-10
rcc01246	-1.26943	5.02505e-11	3.9254e-10
rcc02662	-2.47399	5.04556e-11	3.9326e-10
rcc00282	1.59011	5.98165e-11	4.6518e-10
rcc00730	-1.63669	6.53473e-11	5.0706e-10
rcc03056	-1.46761	7.25646e-11	5.61811e-10
rcc01463	-1.64374	7.28845e-11	5.63037e-10
rcc01439	1.88614	7.95484e-11	6.13156e-10
rcc01534	-1.8736	8.63664e-11	6.64239e-10
rcc01629	-2.35383	1.05709e-10	8.11213e-10
rcc01460	-1.85165	1.07712e-10	8.24766e-10
rcc02960	-1.61645	1.15637e-10	8.83509e-10
rcc00728	-1.60426	1.27431e-10	9.7149e-10
rcc00442	-2.20525	1.32606e-10	1.00873e-09
rcc01807	1.28002	1.37504e-10	1.04371e-09
rcc01754	1.32635	1.59475e-10	1.20785e-09
rcc00718	-1.58339	2.15577e-10	1.62922e-09
rcc02611	-1.44447	2.25419e-10	1.69992e-09
rcc02278	3.22191	2.47845e-10	1.86499e-09
rcc03403	-1.58413	2.69968e-10	2.02709e-09
rcc01533	-1.92981	2.7216e-10	2.03915e-09
rcc02408	1.41129	2.79425e-10	2.08909e-09
rcc00759	-1.67813	2.87309e-10	2.14344e-09
rcc01580	1.31819	3.19746e-10	2.38033e-09
rcc02598	1.1236	3.38948e-10	2.5179e-09
rcc01709	-1.56068	3.55325e-10	2.63394e-09
rcc03381	-1.63008	4.09263e-10	3.02733e-09
rcc00913	-1.26175	4.47984e-10	3.30673e-09
rcc00834	-1.34731	4.76536e-10	3.51004e-09
rcc01752	-1.47142	4.80565e-10	3.53226e-09
rcc01440	1.70943	5.18613e-10	3.80389e-09
rcc01897	-1.67203	5.47551e-10	4.00771e-09
rcc00481	-1.78585	5.67987e-10	4.14857e-09
rcc01511	2.17449	6.01461e-10	4.38387e-09
rcc00328	-1.40535	6.53721e-10	4.75483e-09
rcc02045	-2.84343	8.03556e-10	5.83248e-09
rcc03327	1.57103	8.64696e-10	6.2632e-09
rcc00729	-2.40936	9.79793e-10	7.08216e-09
rcc00380	1.60043	1.04381e-09	7.52927e-09
rcc02067	-2.16161	1.09375e-09	7.87323e-09
rcc00912	-1.24535	1.15228e-09	8.27739e-09
rcc02495	1.38071	1.28384e-09	9.20347e-09
rcc00008	-1.39436	1.32794e-09	9.50008e-09
rcc01513	2.12227	1.39943e-09	9.99101e-09
rcc02826	-1.61193	1.41405e-09	1.00747e-08
rcp00083	2.19397	1.45388e-09	1.03374e-08
rcc00006	-1.70894	1.71266e-09	1.21525e-08
rcc01834	-1.41241	1.91666e-09	1.35724e-08
rcc00038	-1.74251	2.04669e-09	1.44638e-08
rcc00180	-1.80214	2.09144e-09	1.47501e-08
rcc00081	-1.73852	2.11114e-09	1.4859e-08
rcc00166	-2.82335	2.15998e-09	1.51721e-08
rcc00329	-2.11286	2.16863e-09	1.52023e-08
rcc03524	-1.55868	2.26891e-09	1.58732e-08
rcc03425	-1.59164	2.2875e-09	1.59713e-08
rcc00785	1.43035	2.53764e-09	1.76823e-08
rcc02520	1.33085	2.60038e-09	1.80833e-08
rcc02526	1.66819	3.14794e-09	2.18475e-08
rcc00207	-2.11211	3.52082e-09	2.43867e-08
rcc01261	-1.41072	3.63906e-09	2.51557e-08
rcc01155	1.2892	3.65709e-09	2.52303e-08
rcc03004	1.38665	3.94705e-09	2.71769e-08
rcc01532	-2.32389	4.0165e-09	2.76006e-08
rcc00706	0.884073	4.09616e-09	2.80926e-08
rcc01761	-2.01922	4.27249e-09	2.92443e-08
rcc00103	-1.91199	4.41285e-09	3.01458e-08
rcc02272	3.53929	4.49082e-09	3.06184e-08
rcc01040	1.81665	4.63788e-09	3.15593e-08
rcc02493	1.10973	5.72057e-09	3.88508e-08
rcc00722	-1.84238	5.77675e-09	3.91561e-08
rcc01773	-2.02234	6.04714e-09	4.09092e-08
rcc00016	-2.3483	6.06238e-09	4.09328e-08
rcc02048	-1.97918	6.08638e-09	4.10153e-08
rcc00185	-0.945327	6.19638e-09	4.1676e-08
rcc01877	-2.16417	6.73423e-09	4.52063e-08
rcc00746	-1.1842	7.47965e-09	5.01137e-08
rcc00495	2.16262	7.62897e-09	5.1016e-08
rcc00685	-1.47233	8.43347e-09	5.62877e-08
rcc02400	1.20549	8.64984e-09	5.76215e-08
rcc03048	-1.21039	8.93255e-09	5.93913e-08
rcp00075	-1.20492	9.25805e-09	6.14382e-08
rcc01124	-1.74262	1.0107e-08	6.69445e-08
rcc00605	-1.60335	1.04784e-08	6.92731e-08
rcc00141	1.71455	1.09211e-08	7.19266e-08
rcc01630	-1.5381	1.0918e-08	7.19266e-08
rcc00228	1.49421	1.19078e-08	7.8277e-08
rcc00224	-1.16511	1.27813e-08	8.37029e-08
rcc00600	1.31094	1.27613e-08	8.37029e-08
rcc00009	-1.46136	1.46261e-08	9.56046e-08
rcc02669	-1.47671	1.5691e-08	1.02374e-07
rcc01841	-1.28587	1.59146e-08	1.03492e-07
rcc03113	-1.24204	1.59218e-08	1.03492e-07
rcc01357	-1.80685	1.7112e-08	1.10815e-07
rcc03213	1.29428	1.70957e-08	1.10815e-07
rcc02722	2.36595	1.96198e-08	1.26819e-07
rcc02565	1.44116	2.13075e-08	1.37473e-07
rcc02474	2.3322	2.17565e-08	1.4011e-07
rcc03153	-1.98558	2.18791e-08	1.4064e-07
rcc00396	-1.4073	2.49535e-08	1.60107e-07
rcc02789	1.63895	2.54386e-08	1.62919e-07
rcc02511	-1.25254	2.60952e-08	1.66818e-07
rcc01621	-1.53478	2.6885e-08	1.71552e-07
rcc00532	-1.91314	2.72001e-08	1.73245e-07
rcc03072	1.10197	2.77269e-08	1.76278e-07
rcc00463	1.41875	2.87198e-08	1.82258e-07
rcc03409	-2.05856	2.90832e-08	1.84229e-07
rcc02427	1.46335	2.92795e-08	1.85136e-07
rcc01086	-1.84119	2.99439e-08	1.88993e-07
rcc03479	-1.99411	3.09397e-08	1.94926e-07
rcc02376	1.77744	3.28508e-08	2.06593e-07
rcc00576	3.17714	3.64513e-08	2.28822e-07
rcc02437	-1.07582	3.78024e-08	2.36877e-07
rcc00721	-1.29096	3.85893e-08	2.41373e-07
rcc00350	-2.75527	3.89998e-08	2.43504e-07
rcc02667	-1.24329	3.96812e-08	2.47316e-07
rcc00338	-0.997967	4.28361e-08	2.66502e-07
rcc00432	-1.0065	4.39231e-08	2.72777e-07
rcc00505	-1.45765	4.57401e-08	2.83556e-07
rcc00130	1.84627	4.58707e-08	2.83861e-07
rcc03360	-2.50459	4.99142e-08	3.08335e-07
rcc00056	-1.74991	5.27612e-08	3.25345e-07
rcc03511	-1.06289	6.68325e-08	4.11386e-07
rcc01443	2.7631	6.77155e-08	4.15354e-07
rcc02668	-1.17712	6.77045e-08	4.15354e-07
rcc00512	1.37791	7.77441e-08	4.76029e-07
rcc00914	4.0169	8.44389e-08	5.16114e-07
rcc01012	1.24751	8.89321e-08	5.42626e-07
rcc02949	1.77335	9.01873e-08	5.49323e-07
rcc01600	0.965207	9.14131e-08	5.55817e-07
rcc02394	1.92797	9.54794e-08	5.7953e-07
rcc00490	2.03741	9.67674e-08	5.85852e-07
rcc01179	1.31415	9.68573e-08	5.85852e-07
rcc00060	-1.585	9.77636e-08	5.89288e-07
rcc02878	-1.98351	9.76785e-08	5.89288e-07
rcc03414	1.59727	1.02349e-07	6.15863e-07
rcc00754	-1.09938	1.04976e-07	6.30582e-07
rcc02366	2.45198	1.15632e-07	6.93397e-07
rcc00218	-1.27195	1.17904e-07	7.05801e-07
rcc00598	2.65749	1.1894e-07	7.10782e-07
rcc02075	-1.3845	1.2456e-07	7.43094e-07
rcc02814	-1.31263	1.24966e-07	7.44241e-07
rcc03528	-1.31803	1.2891e-07	7.66418e-07
rcc03009	0.885113	1.50596e-07	8.93827e-07
rcc02158	-1.66731	1.57123e-07	9.30978e-07
rcc01731	-1.122	1.75272e-07	1.03675e-06
rcc01701	2.43539	1.88034e-07	1.11036e-06
rcc00849	-1.87395	2.07976e-07	1.22604e-06
rcc02186	-1.30475	2.12467e-07	1.25039e-06
rcc02441	4.04383	2.33784e-07	1.37353e-06
rcc03499	-1.47067	2.39698e-07	1.4059e-06
rcc00697	1.88679	2.54796e-07	1.49195e-06
rcc01909	-1.97552	2.68206e-07	1.56783e-06
rcc00110	2.99261	2.76726e-07	1.61493e-06
rcc03457	1.61079	3.1671e-07	1.84518e-06
rcc02527	-1.185	3.28418e-07	1.9102e-06
rcc02399	0.97094	3.35175e-07	1.94625e-06
rcc00010	-1.45085	3.40085e-07	1.96494e-06
rcc01596	2.40767	3.39184e-07	1.96494e-06
rcp00062	-1.0265	3.39817e-07	1.96494e-06
rcc02657	-0.901028	3.4751e-07	2.00451e-06
rcc02132	1.05799	3.53033e-07	2.033e-06
rcc01603	1.94676	3.55921e-07	2.04625e-06
rcc01963	-1.76228	3.78134e-07	2.17037e-06
rcc02286	2.91997	3.89409e-07	2.23142e-06
rcc02018	-1.93382	4.04644e-07	2.31491e-06
rcc01850	-1.74156	4.29564e-07	2.45344e-06
rcc01711	-1.26107	4.31992e-07	2.46327e-06
rcc02280	7.04713	4.43951e-07	2.52733e-06
rcc03027	3.07236	4.54895e-07	2.58541e-06
rcc00144	-1.50305	4.65063e-07	2.63889e-06
rcc03081	1.5885	4.74252e-07	2.68666e-06
rcc00503	-1.44576	5.08703e-07	2.87715e-06
rcc02239	1.91233	5.41641e-07	3.05847e-06
rcc01781	-2.0443	5.95593e-07	3.35768e-06
rcc02044	-2.60783	6.05637e-07	3.40878e-06
rcc01459	-1.62705	6.10278e-07	3.42937e-06
rcc02974	-2.18953	6.25991e-07	3.512e-06
rcc02715	-1.31704	7.05932e-07	3.95412e-06
rcc02663	-2.12	7.7402e-07	4.32855e-06
rcc00500	-1.27697	8.07396e-07	4.50796e-06
rcc01453	1.18184	8.28728e-07	4.61966e-06
rcc01380	0.937168	8.51523e-07	4.73915e-06
rcc00173	-1.60012	8.69922e-07	4.83382e-06
rcc00227	1.22662	8.84243e-07	4.90558e-06
rcc00423	1.20065	9.45573e-07	5.23748e-06
rcc02165	-0.870667	9.72969e-07	5.38067e-06
rcc01239	1.753	1.0266e-06	5.66829e-06
rcc00720	-1.20758	1.03169e-06	5.68733e-06
rcc03234	-1.477	1.05067e-06	5.78284e-06
rcc03242	-1.09655	1.05487e-06	5.79087e-06
rcc03299	-1.77152	1.05545e-06	5.79087e-06
rcc00222	1.56435	1.0574e-06	5.79242e-06
rcc02477	-2.40109	1.0982e-06	6.0065e-06
rcc00201	-1.13969	1.12903e-06	6.16544e-06
rcc02893	2.54205	1.13514e-06	6.18911e-06
rcc00549	-1.26968	1.18098e-06	6.42897e-06
rcc00645	1.07623	1.18389e-06	6.43477e-06
rcc02681	1.04992	1.20067e-06	6.5158e-06
rcc02149	1.25341	1.21291e-06	6.572e-06
rcc00524	-1.76589	1.27922e-06	6.90975e-06
rcc01664	1.56655	1.278e-06	6.90975e-06
rcc02752	-1.71654	1.30959e-06	7.06289e-06
rcc02863	4.60113	1.38544e-06	7.46039e-06
rcc01738	1.73692	1.40439e-06	7.55075e-06
rcc02140	-2.16067	1.42882e-06	7.6703e-06
rcc01784	-3.18796	1.46039e-06	7.82767e-06
rcc00088	5.98622	1.46985e-06	7.86629e-06
rcc01167	1.52422	1.49061e-06	7.96017e-06
rcc02923	-1.13447	1.49196e-06	7.96017e-06
rcc00204	2.52182	1.50184e-06	8.00063e-06
rcc03007	0.813087	1.5865e-06	8.4387e-06
rcc00745	0.910565	1.60617e-06	8.53032e-06
rcc00049	-1.13699	1.67009e-06	8.85631e-06
rcc01432	1.83532	1.70836e-06	9.04548e-06
rcc02157	-1.73542	1.77108e-06	9.36332e-06
rcc03526	-1.59577	1.78959e-06	9.44686e-06
rcc00223	-1.24554	1.91508e-06	1.0094e-05
rcc01721	1.95095	1.9837e-06	1.04399e-05
rcc01442	2.94306	2.08496e-06	1.09563e-05
rcc02953	1.94535	2.08978e-06	1.0965e-05
rcc00955	-1.48812	2.10255e-06	1.10154e-05
rcc00538	-1.50892	2.2349e-06	1.16862e-05
rcc02407	1.35356	2.23728e-06	1.16862e-05
rcc00093	2.11477	2.24265e-06	1.16967e-05
rcc00376	-1.5321	2.34719e-06	1.22236e-05
rcc01540	-1.01028	2.38821e-06	1.24187e-05
rcc01233	-1.22464	2.41502e-06	1.25394e-05
rcc00604	-1.1794	2.50734e-06	1.29993e-05
rcc02390	-0.794259	2.53735e-06	1.31354e-05
rcc01209	0.96706	2.69188e-06	1.39147e-05
rcc03008	0.772137	2.7153e-06	1.4015e-05
rcc03085	0.822948	2.74513e-06	1.4148e-05
rcc02993	-1.00435	2.82226e-06	1.4524e-05
rcc03520	-1.45973	2.86644e-06	1.47296e-05
rcc00624	-1.75529	3.03832e-06	1.55898e-05
rcc01705	-1.93548	3.08917e-06	1.58274e-05
rcc00954	-1.55222	3.10571e-06	1.58888e-05
rcc00916	-1.34152	3.15802e-06	1.61328e-05
rcc00214	-1.87168	3.17874e-06	1.62148e-05
rcc02692	-1.01531	3.18878e-06	1.62423e-05
rcc00619	-1.23386	3.34329e-06	1.69796e-05
rcc02645	1.89061	3.3416e-06	1.69796e-05
rcc03359	-1.97761	3.50351e-06	1.77675e-05
rcc00286	-1.51919	3.57325e-06	1.80948e-05
rcc02282	4.01023	3.7154e-06	1.87873e-05
rcc01157	-1.12631	3.75319e-06	1.89509e-05
rcc00029	-1.28933	3.86872e-06	1.9506e-05
rcc00782	-0.906431	4.08638e-06	2.05736e-05
rcc00597	-1.00166	4.16411e-06	2.09347e-05
rcc01883	-1.52211	4.21466e-06	2.11583e-05
rcc02065	-1.4772	4.50002e-06	2.25584e-05
rcc01523	-0.972374	4.53987e-06	2.27224e-05
rcc03500	-1.45256	4.54579e-06	2.27224e-05
rcc01888	2.03949	4.62999e-06	2.31101e-05
rcc02035	-2.33627	4.68426e-06	2.33476e-05
rcc02046	-2.62133	4.74629e-06	2.3623e-05
rcc01644	3.09129	5.05774e-06	2.51372e-05
rcc00484	0.943022	5.26013e-06	2.61058e-05
rcc03252	-1.4223	5.397e-06	2.6747e-05
rcc02377	1.42956	5.51541e-06	2.7295e-05
rcc01144	0.819572	5.54951e-06	2.74248e-05
rcc01364	1.022	5.56931e-06	2.74837e-05
rcc00787	-1.19477	5.7547e-06	2.83581e-05
rcc01795	-1.3163	5.76279e-06	2.83581e-05
rcc02947	2.68252	5.81101e-06	2.85551e-05
rcc02610	-2.20613	6.02534e-06	2.95666e-05
rcc02680	1.00449	6.62419e-06	3.24595e-05
rcc03223	0.955396	6.63594e-06	3.24714e-05
rcc03454	-1.275	6.73677e-06	3.29185e-05
rcc02188	1.00589	6.82403e-06	3.32982e-05
rcc02061	0.992733	7.12037e-06	3.46956e-05
rcc02599	1.75258	7.29204e-06	3.54825e-05
rcc03196	-0.984567	7.60424e-06	3.695e-05
rcc00526	1.03421	7.67609e-06	3.72472e-05
rcc00518	1.7063	7.9166e-06	3.83608e-05
rcc00800	1.21069	8.17662e-06	3.95657e-05
rcc03523	-1.44856	8.3406e-06	4.03032e-05
rcc01560	1.29946	8.40739e-06	4.05697e-05
rcc00162	-1.92463	8.78801e-06	4.23477e-05
rcc03373	-1.81734	9.23928e-06	4.44608e-05
rcc03413	1.10219	9.55842e-06	4.59332e-05
rcc03029	1.56816	9.78366e-06	4.69508e-05
rcc02344	1.72722	9.98529e-06	4.78525e-05
rcc02283	3.84932	1.00944e-05	4.8309e-05
rcc00369	-2.72783	1.01159e-05	4.83456e-05
rcc01879	-1.24358	1.01737e-05	4.85549e-05
rcc01700	1.00758	1.05833e-05	5.04408e-05
rcc02780	1.37338	1.07783e-05	5.12999e-05
rcc03438	-1.3211	1.10598e-05	5.25679e-05
rcc03501	-1.39592	1.11966e-05	5.31457e-05
rcc01530	-1.70268	1.15527e-05	5.47615e-05
rcc03179	-1.85884	1.15794e-05	5.48132e-05
rcc02887	-1.14786	1.16989e-05	5.53041e-05
rcc02039	-2.62896	1.18024e-05	5.57175e-05
rcc01743	-1.55019	1.18893e-05	5.60519e-05
rcc03245	-0.995717	1.19133e-05	5.6089e-05
rcc02965	-2.15827	1.22506e-05	5.75993e-05
rcc03518	-1.1741	1.24981e-05	5.86838e-05
rcc00184	-1.32533	1.27283e-05	5.96238e-05
rcc03482	-1.19578	1.27325e-05	5.96238e-05
rcc00061	-1.50009	1.27994e-05	5.98507e-05
rcc03483	-1.6246	1.28153e-05	5.98507e-05
rcc00482	-2.0834	1.32387e-05	6.17451e-05
rcc01599	0.982283	1.35174e-05	6.29606e-05
rcc00506	-1.20279	1.36192e-05	6.335e-05
rcc02539	-1.35245	1.3952e-05	6.48116e-05
rcc03248	2.79253	1.41459e-05	6.56251e-05
rcc00841	-1.04934	1.43533e-05	6.64984e-05
rcc03358	-1.19326	1.48183e-05	6.85616e-05
rcc00083	-1.13195	1.48468e-05	6.86022e-05
rcc01077	1.89486	1.48707e-05	6.86219e-05
rcc01531	-1.68732	1.50738e-05	6.94669e-05
rcc01544	-1.21624	1.52615e-05	7.02393e-05
rcc02804	-1.83969	1.54914e-05	7.12032e-05
rcc00436	-0.868116	1.55223e-05	7.12512e-05
rcc00473	-1.46931	1.58834e-05	7.28128e-05
rcc02652	-1.01248	1.67139e-05	7.65195e-05
rcc01643	-1.05947	1.72853e-05	7.90313e-05
rcc02702	1.40445	1.74949e-05	7.98849e-05
rcc02776	-1.02199	1.75399e-05	7.99856e-05
rcc01376	-0.829074	1.78702e-05	8.13855e-05
rcc01853	-2.07264	1.81829e-05	8.27013e-05
rcc00594	1.01985	1.83833e-05	8.3504e-05
rcc00501	-1.00569	1.88477e-05	8.55016e-05
rcc01489	-2.70054	1.89739e-05	8.59624e-05
rcc03428	-1.98668	1.90431e-05	8.61637e-05
rcc02160	-0.906611	2.02672e-05	9.15834e-05
rcc02177	1.28451	2.15581e-05	9.72905e-05
rcc00148	-1.28765	2.16837e-05	9.76046e-05
rcc03404	-1.45862	2.16593e-05	9.76046e-05
rcc02384	-1.57187	2.22373e-05	9.99676e-05
rcc03432	-1.68983	2.24831e-05	0.000100942
rcc03517	-1.46878	2.27706e-05	0.000102102
rcc01845	1.07747	2.44834e-05	0.000109641
rcc02794	1.49691	2.47468e-05	0.000110678
rcc00486	-1.59855	2.49367e-05	0.000111384
rcc02778	1.37071	2.55612e-05	0.000114027
rcc01725	-0.914881	2.64602e-05	0.000117887
rcc02954	0.73873	2.68626e-05	0.000119526
rcc03103	1.14729	2.729e-05	0.000121273
rcc02442	1.45411	2.74853e-05	0.000121986
rcc02362	1.57939	2.81032e-05	0.000124569
rcc00220	-0.865846	2.82914e-05	0.000125244
rcc01379	-0.772851	2.9099e-05	0.000128656
rcc00502	-1.05231	3.05143e-05	0.000134742
rcc01836	-1.30065	3.10347e-05	0.000136867
rcc03257	1.79555	3.19899e-05	0.000140901
rcc01356	-1.49037	3.22226e-05	0.000141568
rcp00113	3.41509	3.22167e-05	0.000141568
rcc03388	-1.00695	3.2266e-05	0.00014158
rcc03504	2.31101	3.32799e-05	0.000145845
rcc03159	-0.770253	3.38874e-05	0.000148321
rcc00109	4.06892	3.40803e-05	0.000148978
rcc00265	2.38369	3.41241e-05	0.000148983
rcc00375	1.12074	3.48888e-05	0.000152131
rcc03148	1.89727	3.53104e-05	0.000153777
rcc00488	1.4798	3.73709e-05	0.000162547
rcc02252	2.16456	3.88349e-05	0.000168704
rcc02473	1.2618	3.99504e-05	0.000173334
rcc01014	2.0323	4.13141e-05	0.000179028
rcc01949	-1.79897	4.2427e-05	0.000183622
rcc02416	1.18074	4.26232e-05	0.000184242
rcc01096	0.972127	4.38017e-05	0.000189102
rcc00435	-0.847294	4.395e-05	0.000189507
rcc03361	-2.05372	4.42402e-05	0.000190523
rcc01149	1.71264	4.62989e-05	0.000199142
rcc02388	1.34124	4.67649e-05	0.000200899
rcp00112	2.72303	4.73281e-05	0.000203068
rcc01717	1.27019	4.74325e-05	0.000203266
rcc02684	-0.966838	4.86864e-05	0.000208382
rcc02747	-0.999448	4.89426e-05	0.000209222
rcc00447	-0.93582	4.9267e-05	0.000210351
rcc01528	-1.82813	5.10736e-05	0.000217797
rcc00919	3.0167	5.12454e-05	0.000218263
rcc01049	2.04961	5.23996e-05	0.000222906
rcc00004	-1.15988	5.27525e-05	0.000224134
rcc02664	-1.73271	5.40553e-05	0.000229389
rcc03101	0.865682	5.45178e-05	0.00023107
rcc00507	-1.12426	5.48074e-05	0.000231836
rcc01996	3.19315	5.48316e-05	0.000231836
rcc02872	-1.68362	5.50646e-05	0.000232539
rcc00982	3.30463	5.5398e-05	0.000233548
rcc02579	2.16656	5.54374e-05	0.000233548
rcc00120	-1.24322	5.55756e-05	0.000233847
rcc01875	-1.36616	5.58776e-05	0.000234834
rcc01958	-1.28561	5.6122e-05	0.000235577
rcc03452	-1.21824	5.66327e-05	0.000237435
rcc01288	2.38875	5.69171e-05	0.00023834
rcc00021	0.997963	5.82973e-05	0.000243827
rcc01085	-1.41986	5.90755e-05	0.000246785
rcc01817	-1.0684	5.92294e-05	0.000247132
rcc01762	-1.72349	6.10409e-05	0.000254386
rcc01073	-2.41132	6.25834e-05	0.000260502
rcp00081	1.75061	6.45842e-05	0.00026851
rcc03324	-1.66998	6.50269e-05	0.000270028
rcc03530	-1.62521	6.53198e-05	0.000270922
rcc00140	2.12404	6.54061e-05	0.000270957
rcc01678	-1.63284	6.96945e-05	0.00028838
rcc01378	-0.731979	7.19611e-05	0.000297405
rcc00335	0.630641	7.22938e-05	0.000298426
rcc01890	5.13625	7.34548e-05	0.00030286
rcc01163	-0.873042	7.44163e-05	0.000306462
rcc00221	-1.41645	7.56015e-05	0.000310975
rcc00925	3.54384	7.74565e-05	0.000318229
rcc02350	-1.57575	7.84269e-05	0.000321837
rcc01423	-0.81318	8.05271e-05	0.000330066
rcc00530	-0.8866	8.42187e-05	0.000344792
rcc02444	3.01608	8.5007e-05	0.000347611
rcc01808	-1.18079	8.70607e-05	0.000355222
rcc02621	1.05442	8.70723e-05	0.000355222
rcc03150	1.9722	8.76025e-05	0.000356967
rcc02343	1.03727	8.81599e-05	0.000358819
rcc02509	-0.973612	8.86698e-05	0.000360473
rcc01235	2.9266	8.9896e-05	0.000365032
rcc00567	1.14964	9.00852e-05	0.000365375
rcc01495	-1.60763	9.17885e-05	0.00037185
rcc00050	1.46591	9.45845e-05	0.00038237
rcc00796	-1.9567	9.47145e-05	0.00038237
rcc01767	-2.68628	9.46883e-05	0.00038237
rcc00535	2.05958	9.5364e-05	0.000384547
rcc02966	-1.99145	9.9817e-05	0.000402037
rcc01671	-1.35863	0.000101044	0.000406508
rcc01545	-0.856621	0.000103389	0.000415465
rcc01237	2.13663	0.000106766	0.000428542
rcc00952	-1.12665	0.000107493	0.000430963
rcc00058	-2.02558	0.000107932	0.000432225
rcc01496	-1.26402	0.000111239	0.000444958
rcc01349	1.79647	0.000114837	0.00045882
rcc00421	-1.50171	0.000118458	0.000472748
rcc01957	0.938474	0.000120542	0.000480512
rcc01002	2.8166	0.000129754	0.000516643
rcp00013	3.28704	0.000130608	0.000519452
rcc01028	2.98741	0.000131259	0.000521446
rcc02775	-0.733444	0.000131748	0.000522792
rcc02791	-1.07535	0.000133042	0.000527324
rcc03208	1.15531	0.00013367	0.000529213
rcc00099	-2.57376	0.000136889	0.000541343
rcc02452	1.34465	0.000146346	0.000578085
rcc02736	2.44838	0.000149898	0.000591443
rcc00342	-0.88855	0.000152242	0.000600014
rcc02038	-2.44845	0.000152949	0.000602117
rcc01798	-1.58803	0.000156986	0.000617313
rcc01758	-1.23656	0.000161721	0.000635216
rcc00413	0.870971	0.000162975	0.00063942
rcc00680	-1.03535	0.00016575	0.000649578
rcc02139	-1.22224	0.000166621	0.000652257
rcc00750	1.30377	0.000169	0.000660828
rcp00045	-1.36144	0.000169677	0.000662731
rcc03323	-2.26079	0.000170236	0.00066417
rcc00368	-2.65589	0.000171159	0.000667024
rcc03351	2.04945	0.000176082	0.000685442
rcc02292	2.32579	0.000179478	0.000697881
rcc03141	-0.86916	0.000180065	0.000699383
rcc02819	0.796235	0.000180608	0.000700712
rcc01673	-1.39901	0.000181028	0.00070156
rcc00852	-1.11288	0.000187169	0.000724551
rcc01753	-1.96517	0.000188458	0.000728733
rcc03233	-1.04121	0.00019152	0.00073975
rcc01590	-1.14059	0.000192701	0.000743489
rcc00213	-1.03757	0.000199823	0.000770114
rcc01865	2.145	0.000200761	0.000772875
rcc03427	-2.25565	0.00021156	0.00081355
rcc02197	-1.5578	0.000225155	0.000864874
rcc02053	-1.68473	0.000230102	0.000882901
rcc01424	3.15043	0.000232327	0.00089046
rcc02253	2.4343	0.000232914	0.00089173
rcc02847	-1.77816	0.000233704	0.000893769
rcc00813	1.68896	0.000234406	0.000895473
rcc01595	1.84751	0.000235509	0.000898701
rcc01126	-1.13022	0.000236143	0.000900133
rcc03484	-1.53239	0.000241082	0.000917958
rcc03221	-0.937076	0.000242489	0.000922305
rcc00653	1.94563	0.000247385	0.000939523
rcc02624	-1.35796	0.000247555	0.000939523
rcc02032	-1.35279	0.000248969	0.000943859
rcc03197	-1.08771	0.000250445	0.000948423
rcc01245	-0.852404	0.000251464	0.00095125
rcc03378	-1.15709	0.000255156	0.00096417
rcc00618	-0.854961	0.000255636	0.000964936
rcc01741	1.01143	0.000260319	0.000981551
rcc02895	2.01248	0.000264188	0.000995061
rcc01893	-0.947969	0.000267805	0.0010076
rcc01186	2.57665	0.000274659	0.00103227
rcc01050	4.22132	0.000275795	0.00103542
rcc00205	2.53607	0.000286511	0.00107394
rcp00108	2.56313	0.000286671	0.00107394
rcc01120	0.591817	0.000288225	0.0010786
rcc03125	1.09038	0.000288732	0.00107934
rcc01500	-0.822834	0.000290782	0.00108584
rcp00110	2.53942	0.000292054	0.00108942
rcc01683	1.73465	0.000292876	0.00109132
rcc03486	-1.12377	0.000294482	0.00109613
rcc01360	1.52911	0.000296281	0.00110165
rcc00895	0.844497	0.000300148	0.00111365
rcc01547	-1.15383	0.000300052	0.00111365
rcc00807	1.52566	0.000303411	0.00112336
rcc01617	1.21578	0.000303376	0.00112336
rcc02665	-1.98448	0.000305019	0.00112812
rcc00654	1.60214	0.000317674	0.00117368
rcc03129	-1.16619	0.000318872	0.00117686
rcc03392	-1.07049	0.000321276	0.00118447
rcc01681	-0.984739	0.000333865	0.00122958
rcc01335	1.87013	0.000344755	0.00126835
rcc00637	-1.23319	0.000345645	0.00127028
rcc02463	-0.824681	0.000348175	0.00127738
rcc03100	-1.18899	0.000348309	0.00127738
rcp00036	4.1868	0.000349205	0.00127932
rcc00320	2.44959	0.000352137	0.00128735
rcc01759	-1.49045	0.000352096	0.00128735
rcc00793	-0.949299	0.000354755	0.00129552
rcc01342	2.08553	0.000355116	0.00129552
rcc02545	0.974288	0.000360369	0.00131331
rcc02512	-1.1545	0.000364733	0.00132782
rcc02672	1.64611	0.000365662	0.00132982
rcc01441	1.58881	0.000372187	0.00135073
rcc01895	-1.15113	0.000371817	0.00135073
rcc00603	1.41451	0.000376084	0.00136345
rcc01431	2.36759	0.000376534	0.00136366
rcc01619	-1.01736	0.00038101	0.00137844
rcc00042	0.945163	0.000382252	0.0013815
rcc02761	-1.10796	0.000387663	0.0013996
rcc00005	-1.47008	0.000389386	0.00140437
rcc01938	1.50088	0.000395808	0.00142606
rcc00679	-0.671166	0.000402196	0.00144757
rcc02353	-1.18739	0.000405738	0.00145882
rcc00511	0.830632	0.000406178	0.00145889
rcc01064	-1.13854	0.000422132	0.00151463
rcc00935	0.976373	0.000422927	0.00151593
rcc00163	-1.29739	0.000427919	0.00153224
rcc00915	-1.01097	0.000428712	0.0015335
rcc01760	-2.11164	0.000432971	0.00154715
rcp00122	0.722027	0.000434995	0.00155279
rcc01110	0.885059	0.000435463	0.00155287
rcc03135	1.1668	0.000440581	0.00156951
rcc00655	1.31783	0.000445222	0.00158442
rcc02489	1.57906	0.000446702	0.00158807
rcc00740	-2.84887	0.000448753	0.00159374
rcp00117	-1.0556	0.00045104	0.00160023
rcc00956	-1.56226	0.000456466	0.00161783
rcc02326	1.18195	0.000464828	0.00164412
rcc02813	-1.4822	0.000464667	0.00164412
rcc02693	-1.0691	0.000468384	0.00165502
rcc02948	2.1095	0.000470632	0.00166128
rcc02788	-0.865581	0.000471778	0.00166364
rcc01258	2.205	0.000478553	0.00168582
rcc00734	-1.67757	0.000480417	0.00169068
rcc00077	-1.03252	0.000486505	0.00171038
rcc02317	1.35517	0.000501454	0.00176115
rcc02790	0.706512	0.000509849	0.00178884
rcc01276	-0.828793	0.00051456	0.00180355
rcc03147	1.85103	0.000533643	0.00186856
rcc02952	2.60695	0.000534356	0.00186917
rcc01372	-1.23406	0.000539806	0.00188634
rcc02122	2.38654	0.000540627	0.00188732
rcc03354	-1.33797	0.00056374	0.00196604
rcc03519	-1.03623	0.000585989	0.00204158
rcc01799	0.928325	0.000587311	0.00204415
rcp00028	3.23972	0.000593842	0.00206482
rcc01726	-0.833708	0.000603747	0.00209716
rcc01041	1.4689	0.000606366	0.00210416
rcc01475	3.48926	0.0006172	0.00213963
rcc00356	-0.9808	0.000640682	0.00221882
rcc03160	-1.03055	0.000642068	0.00222141
rcc00870	1.41771	0.000651675	0.00225242
rcc03495	-1.18245	0.000656726	0.00226763
rcc00405	1.2041	0.000658671	0.00227209
rcc02749	-0.973922	0.000662355	0.00228254
rcc01911	-1.19138	0.00067252	0.00231528
rcc01159	-0.904068	0.000678033	0.00232993
rcc02354	-0.973224	0.000678115	0.00232993
rcc02406	0.974155	0.00068501	0.00235131
rcc01468	2.04556	0.000723445	0.00248079
rcc02675	-1.35948	0.000729099	0.00249772
rcc01749	0.659668	0.000745261	0.00254813
rcp00098	4.53934	0.000745276	0.00254813
rcc00635	-1.06782	0.000746205	0.0025488
rcc03487	-0.843548	0.00074773	0.00255151
rcc02566	0.766608	0.000749096	0.00255367
rcc02064	-1.16702	0.000755763	0.00257279
rcp00043	-1.94955	0.00075618	0.00257279
rcp00096	1.90365	0.000759193	0.00258051
rcc00709	0.741794	0.000767842	0.00260737
rcc01828	-0.748324	0.000778942	0.00264249
rcc00872	1.09272	0.000785966	0.00266372
rcc00825	-0.897122	0.000789227	0.00267217
rcc00920	1.85042	0.000800506	0.00270773
rcc02602	-0.981254	0.000806845	0.00272653
rcc00760	-1.00056	0.000814101	0.00274838
rcc03040	-1.69398	0.00081968	0.00276453
rcc01139	-1.42297	0.000821746	0.00276882
rcc01353	-0.895651	0.000831372	0.00279855
rcc00820	-1.10892	0.000837865	0.00281769
rcc01434	2.31602	0.000851839	0.00286192
rcp00050	2.19797	0.000852741	0.00286219
rcc01181	1.01893	0.000857438	0.00287518
rcc02865	1.82849	0.000871779	0.00292046
rcc00527	1.06656	0.000885455	0.00296342
rcc00936	1.03519	0.000896568	0.00299774
rcc01677	-2.84641	0.000900653	0.00300851
rcc01214	-0.657577	0.000903178	0.00301406
rcc00791	0.89371	0.000911126	0.00303767
rcc01019	2.04103	0.000922138	0.00307035
rcc02955	0.830085	0.000922692	0.00307035
rcc03193	1.18278	0.000935148	0.00310883
rcc03424	-1.39494	0.000949287	0.00315283
rcc03177	-0.894852	0.000969421	0.00321663
rcc00642	0.771718	0.00098918	0.00327907
rcc01352	-1.66499	0.00100135	0.00331625
rcc02492	2.1314	0.00101827	0.0033691
rcc01833	-0.716568	0.00102761	0.00339677
rcc03490	-1.50522	0.00103679	0.00342386
rcc00568	1.73515	0.00103865	0.00342674
rcc02059	-1.34554	0.00104413	0.00344159
rcc03441	-1.13182	0.00106494	0.00350686
rcc00917	1.54399	0.00106762	0.00351235
rcc03506	-2.56874	0.00108042	0.00355112
rcc00118	-0.564354	0.00108425	0.00356034
rcc00370	-1.2896	0.00109	0.00357585
rcc02600	-0.699726	0.00109191	0.00357877
rcc01046	2.35987	0.00109309	0.00357925
rcc00388	-0.929105	0.00109506	0.00358165
rcc00399	-1.67335	0.00109588	0.00358165
rcc01504	-1.24989	0.00110005	0.00359192
rcc02293	3.38066	0.00110409	0.00360173
rcc00164	1.41313	0.00110716	0.003605
rcc01474	3.42801	0.00110681	0.003605
rcc00788	-1.0345	0.00112491	0.00365936
rcc02052	-2.01629	0.00113002	0.00367255
rcc01307	-0.78087	0.00117123	0.00380296
rcc01427	2.18129	0.00117844	0.00382281
rcc00584	2.63283	0.00118145	0.00382901
rcc03255	0.883475	0.0011826	0.00382916
rcc01403	-1.43914	0.00119718	0.00387276
rcc01117	1.22102	0.00120629	0.00389861
rcc00617	-0.765534	0.00125405	0.0040423
rcc01158	-0.856779	0.00125423	0.0040423
rcc01609	-0.83313	0.00125294	0.0040423
rcc01318	0.891681	0.00128407	0.00413466
rcc00354	-0.921641	0.00132751	0.00426666
rcc00433	-0.790364	0.00132682	0.00426666
rcc00355	-0.963678	0.00133311	0.00428071
rcc02342	2.11968	0.00133878	0.00429495
rcc00138	1.38741	0.001343	0.00430451
rcc00806	1.02957	0.00134639	0.00431141
rcc00905	-1.97495	0.00135392	0.00433156
rcc02616	-0.908325	0.00136289	0.00435441
rcc03140	-0.683751	0.00136482	0.00435441
rcp00051	2.68302	0.0013638	0.00435441
rcc01615	2.6465	0.00138492	0.00441451
rcc01988	4.74666	0.00139342	0.00443754
rcc00630	-0.883277	0.00140823	0.00448062
rcc02284	3.86477	0.00142034	0.00451502
rcc02174	1.41364	0.00144297	0.00458277
rcc03192	-0.689463	0.00147379	0.00467639
rcc03184	-1.34802	0.00148225	0.00469896
rcc01198	4.3668	0.00150693	0.00477286
rcc01873	1.24587	0.00152246	0.00481767
rcp00137	-1.09599	0.001564	0.00494463
rcc02879	-1.37412	0.00159145	0.00502684
rcc02585	-0.628273	0.00159479	0.00503282
rcc01426	2.57574	0.00159687	0.00503314
rcc02903	3.33994	0.00159778	0.00503314
rcc02705	-0.778104	0.0016244	0.00511239
rcc03091	-0.953462	0.00167313	0.00526099
rcc00389	-1.29166	0.00167981	0.00527724
rcc02195	-1.07037	0.00169323	0.0053146
rcc03296	1.95022	0.00172482	0.00540889
rcc00139	1.81963	0.00180351	0.00565057
rcc01570	-1.3748	0.00181202	0.00567214
rcc00938	2.08674	0.00182419	0.0057051
rcc02824	-1.35629	0.00184757	0.00577305
rcc00752	-1.32809	0.00185697	0.0057972
rcc03123	-1.1298	0.00187253	0.00584056
rcp00084	2.52019	0.00187507	0.00584325
rcc00701	0.846042	0.00188024	0.00585411
rcc01381	0.871649	0.00188261	0.00585626
rcc02823	-1.20933	0.00189078	0.00587643
rcc00698	1.43709	0.00189666	0.00588946
rcc01162	-0.793794	0.00190937	0.00591837
rcc01662	-1.16947	0.00190829	0.00591837
rcc00146	-1.0478	0.00195188	0.00604475
rcc03458	1.62514	0.00196601	0.00608311
rcc01189	4.67093	0.00196946	0.00608838
rcc02874	-1.01344	0.00198656	0.00613579
rcc02040	-1.80201	0.00200789	0.00619619
rcc02499	0.797914	0.00201384	0.00620903
rcc01405	-1.61382	0.00203351	0.00626415
rcc01127	-0.91375	0.00206937	0.00636898
rcc02370	-1.16779	0.00208389	0.006408
rcc00455	-1.53189	0.00208799	0.00641496
rcc03303	-0.953412	0.0021073	0.00646857
rcc02210	1.94133	0.00213628	0.00655175
rcc00172	-1.34108	0.00219616	0.00672523
rcc02430	-0.963623	0.0021967	0.00672523
rcc00464	0.592083	0.00222578	0.00680229
rcc03187	0.749867	0.00222553	0.00680229
rcc00229	1.06304	0.00227126	0.00693521
rcc02107	0.886135	0.00227373	0.00693667
rcc03362	-1.83825	0.00228578	0.00696733
rcc00794	-1.63983	0.00229683	0.0069949
rcc02443	1.48033	0.00230404	0.00700225
rcc02911	2.14172	0.00230528	0.00700225
rcc03372	-0.877918	0.00230494	0.00700225
rcc00332	-0.990592	0.00230745	0.00700275
rcc00149	1.60783	0.0023231	0.00704109
rcc00641	1.62542	0.00232412	0.00704109
rcc03347	2.96288	0.00240217	0.0072712
rcc02987	0.772649	0.00242746	0.00734137
rcc02324	0.857156	0.00244721	0.00739469
rcc00124	1.35852	0.00245957	0.00742559
rcc02519	-0.851812	0.00247193	0.00745646
rcc02994	-0.892376	0.00256403	0.00772758
rcc01654	3.23517	0.00260723	0.00784835
rcc02919	3.21831	0.00260861	0.00784835
rcc02726	4.59607	0.00268237	0.00806331
rcc01231	0.64371	0.00268475	0.00806351
rcc01956	0.834081	0.00269444	0.00808565
rcp00001	2.57718	0.00270216	0.00810183
rcc01713	2.67375	0.00277199	0.00830404
rcp00060	1.0906	0.00277472	0.00830509
rcc01067	-0.933323	0.00281383	0.00841493
rcc03527	-1.50499	0.00282076	0.00842842
rcc00395	-0.841832	0.00285368	0.00851772
rcc01987	3.6339	0.00285554	0.00851772
rcp00080	1.25044	0.00289636	0.0086321
rcc01178	0.96432	0.00290207	0.00864173
rcc00753	-1.81662	0.00296982	0.0088359
rcc00968	1.70689	0.00297736	0.0088508
rcp00151	3.1592	0.00298429	0.00886381
rcc02346	-0.98115	0.00303998	0.00902154
rcc02426	1.00704	0.00304317	0.00902331
rcc03387	-1.47828	0.00304979	0.00902759
rcp00104	1.35593	0.00304782	0.00902759
rcc02801	-0.669246	0.00305636	0.00903935
rcc03266	1.9096	0.00306672	0.0090623
rcc01298	2.45257	0.0030734	0.00907433
rcc03461	-1.42961	0.0030843	0.00909882
rcc01013	1.55316	0.00316869	0.00933986
rcc03342	0.703718	0.00318657	0.00938464
rcc02401	3.15868	0.00329077	0.0096833
rcc03122	-1.61652	0.0033015	0.00970669
rcc00480	-4.54295	0.0033683	0.00989473
rcc00874	-0.973168	0.00339383	0.00996133
rcc00830	-2.28118	0.00340765	0.00998824
rcc01838	-0.917509	0.00340873	0.00998824
rcc03391	-0.844684	0.00341375	0.00999455
rcc02719	3.60343	0.00341739	0.00999681
rcc01113	1.48994	0.00344616	0.0100725
rcc00668	-0.641235	0.00345861	0.0101004
rcc01953	1.11412	0.00348509	0.0101692
rcc00900	1.16763	0.00349925	0.010202
rcc01168	1.05424	0.00351054	0.0102264
rcp00061	0.693603	0.00355535	0.0103482
rcc02772	2.00186	0.00360233	0.0104762
rcc02501	-0.7797	0.00365862	0.0106311
rcp00018	3.64767	0.00366654	0.0106452
rcc03045	-1.28486	0.0036704	0.0106475
rcc00960	2.28878	0.00370136	0.0107284
rcc02172	-0.900431	0.00371099	0.0107474
rcc01658	1.49887	0.00381217	0.0110312
rcc01286	1.09183	0.00383409	0.0110805
rcc02058	-1.42156	0.00383819	0.0110805
rcc02387	-0.926374	0.00383873	0.0110805
rcc00422	0.69039	0.00389462	0.0112325
rcc02005	-0.540349	0.00390446	0.0112516
rcc00869	0.983002	0.00399332	0.0114981
rcc02178	1.2609	0.00402133	0.0115692
rcc00359	-2.78422	0.00404839	0.0116374
rcc01698	1.26865	0.00405193	0.011638
rcc02986	0.772758	0.00407878	0.0117055
rcc00607	1.11599	0.00408822	0.0117229
rcc01462	-0.607222	0.00413507	0.0118475
rcc00703	1.08596	0.00415938	0.0119074
rcc00251	0.643493	0.00418486	0.0119705
rcc00848	-1.24182	0.0042044	0.0120165
rcc03084	0.550264	0.00423506	0.0120942
rcc02890	4.04309	0.00426846	0.0121796
rcc01109	0.641196	0.00430425	0.0122717
rcc01625	-1.12727	0.00433722	0.0123556
rcc02623	1.24739	0.00437199	0.0124445
rcc03130	-1.24329	0.00438281	0.0124651
rcp00005	1.96558	0.00445483	0.0126493
rcp00041	1.41206	0.00445447	0.0126493
rcc02723	1.87828	0.004498	0.0127614
rcc03510	-0.667009	0.00452667	0.0128323
rcp00154	1.89483	0.00454139	0.0128636
rcp00082	1.00199	0.00455348	0.0128873
rcc01097	2.08763	0.00461151	0.013041
rcc01960	-0.932657	0.00465761	0.0131607
rcc01618	1.39688	0.00467614	0.0131916
rcc02656	-0.711582	0.0046751	0.0131916
rcc01478	0.809616	0.00468838	0.0132155
rcc03516	-0.927979	0.0047044	0.0132499
rcc03498	-1.22506	0.0047207	0.0132851
rcc01451	2.1775	0.00474099	0.0133314
rcc02327	3.46686	0.00475923	0.0133719
rcc02632	1.83914	0.00477436	0.0134016
rcc02978	1.16485	0.00477945	0.0134016
rcc03534	-1.22575	0.00478134	0.0134016
rcc02515	0.95388	0.00479597	0.0134318
rcc00710	0.706228	0.00509112	0.0142469
rcp00056	2.62865	0.00510494	0.0142742
rcc00513	-0.733684	0.00513054	0.0143113
rcc00855	0.648142	0.00512892	0.0143113
rcc01507	0.671006	0.00512958	0.0143113
rcc01421	3.06992	0.0051442	0.0143379
rcc02171	-0.547433	0.00516135	0.0143742
rcc00248	2.1582	0.00520815	0.014493
rcc01047	1.09657	0.00521823	0.0145094
rcc01954	0.630186	0.00525011	0.0145776
rcc03028	2.00964	0.00525112	0.0145776
rcc02198	-0.89555	0.00534854	0.0148362
rcc01493	0.605767	0.00535464	0.0148413
rcc03314	0.979227	0.00537069	0.014874
rcc00585	3.4436	0.00544917	0.0150794
rcc02617	0.483819	0.00545756	0.0150906
rcc02270	1.80886	0.00549408	0.0151795
rcc00934	2.21543	0.00553543	0.0152816
rcc01187	3.53267	0.00554528	0.0152967
rcc01282	1.69778	0.00557453	0.0153652
rcc02594	-0.821311	0.00558599	0.0153847
rcc01130	2.46854	0.00565997	0.0155761
rcc01794	-1.63879	0.00569442	0.0156585
rcc03481	-1.28477	0.0057367	0.0157623
rcc02341	2.5377	0.00580621	0.0159408
rcc00460	0.862997	0.00587037	0.0161042
rcc02161	0.614766	0.00588255	0.0161249
rcc02076	0.821775	0.0059677	0.0163455
rcc02316	0.65417	0.00600707	0.0164404
rcc02027	-1.11532	0.00602101	0.0164656
rcc02486	-0.892293	0.006064	0.0165702
rcc02291	1.4486	0.00606907	0.016571
rcc00142	-0.76048	0.00615425	0.0167904
rcc03010	0.531952	0.00616092	0.0167955
rcc03096	-1.02255	0.00617489	0.0168204
rcc02454	1.86973	0.00618218	0.0168271
rcc01361	0.963716	0.00618822	0.0168304
rcc00174	-1.18147	0.00622954	0.0169296
rcc00468	-0.87131	0.0062669	0.0170178
rcc01849	0.553639	0.00628207	0.0170458
rcc02809	-1.67563	0.00634832	0.0172121
rcc01952	0.945772	0.00635974	0.0172296
rcc00712	0.859015	0.0064054	0.0173399
rcc02214	2.213	0.00641321	0.0173475
rcc03044	-1.34807	0.00654941	0.0177022
rcc02644	2.19588	0.00666772	0.018008
rcc03229	0.579965	0.00675283	0.0182238
rcc01981	3.89249	0.00678237	0.0182893
rcp00052	3.44344	0.00688459	0.0185506
rcc02835	0.798783	0.00701778	0.0188949
rcc02604	1.4936	0.00704989	0.0189667
rcc02543	1.03316	0.00707549	0.0190208
rcc03015	-1.03	0.00711947	0.0191243
rcc00086	1.25261	0.00713642	0.0191551
rcc02907	1.38232	0.00719747	0.0193041
rcc00529	1.09794	0.00721126	0.0193262
rcc00409	2.60379	0.00723537	0.0193759
rcc02004	-0.734473	0.00728234	0.019472
rcc02821	-1.15118	0.00728245	0.019472
rcc02559	-1.44674	0.00731826	0.0195528
rcc02735	1.56781	0.00741281	0.0197902
rcc00420	1.33059	0.00745103	0.019877
rcc00271	-0.730081	0.00746619	0.0199022
rcc00835	-0.674574	0.00755969	0.0201361
rcp00072	1.56465	0.00761639	0.0202716
rcc02213	2.88332	0.00782126	0.020801
rcc01180	0.69229	0.00789571	0.020967
rcc03057	-0.9978	0.00789285	0.020967
rcc01314	0.643782	0.00796909	0.0211457
rcc01148	-1.02549	0.00800783	0.0212323
rcp00038	1.89291	0.00803758	0.021295
rcc00990	0.730942	0.0081896	0.0216813
rcc01429	1.71449	0.00821562	0.0217337
rcp00024	4.26682	0.00832546	0.0220075
rcc02793	0.496941	0.00838512	0.0221484
rcc01299	1.28358	0.00843126	0.0222534
rcc02205	3.26991	0.0084925	0.0223981
rcc00681	-0.615163	0.00856158	0.0225632
rcc00028	0.902219	0.00857984	0.0225942
rcc02703	1.59517	0.00862373	0.0226927
rcc02081	2.87446	0.00868657	0.0228408
rcc01317	2.22744	0.00870357	0.0228682
rcc00337	-0.434982	0.00873826	0.0229421
rcc01199	3.32362	0.00879415	0.0230714
rcc02812	0.724442	0.00885839	0.0232224
rcc01027	1.33237	0.00886861	0.0232317
rcc03095	-1.23918	0.00889106	0.0232731
rcc01810	-0.822662	0.00894041	0.0233847
rcc02020	-1.05336	0.00895806	0.0234133
rcc02830	1.49384	0.00899292	0.0234868
rcc02550	-1.67545	0.00908957	0.0237214
rcc03269	3.24444	0.00910538	0.0237449
rcc00904	1.71821	0.00915605	0.0238592
rcc03080	1.30796	0.00921283	0.0239892
rcc00620	-0.844241	0.00925771	0.024088
rcc01519	0.768956	0.00927728	0.0241029
rcc02833	0.551513	0.00927336	0.0241029
rcc01727	0.68543	0.00930135	0.0241475
rcc01283	4.18692	0.0093858	0.0243486
rcc02587	-1.31408	0.00942839	0.0244408
rcc00510	1.03737	0.00945506	0.0244896
rcc03470	-1.07624	0.00946127	0.0244896
rcc03341	-0.625609	0.00949236	0.0245519
rcc02836	0.749491	0.00951657	0.0245962
rcc00667	-0.523092	0.00957413	0.0247267
rcc00595	1.34789	0.00962773	0.0248467
rcc02017	-1.09988	0.00972083	0.0250498
rcc03386	-0.631743	0.00971775	0.0250498
rcc02325	0.655447	0.00981907	0.0252843
rcc00046	-0.809864	0.00992466	0.0255373
rcc03485	-1.02635	0.00996582	0.0256243
rcc01190	2.53512	0.00997661	0.0256331
rcp00087	2.18652	0.00999785	0.0256688
rcc00426	1.46451	0.0100301	0.0257326
rcc02551	0.843462	0.0100978	0.0258873
rcc03503	0.928494	0.0101107	0.0259013
rcc01477	2.65642	0.0101191	0.0259036
rcc02956	0.939897	0.0101445	0.0259497
rcc03093	-1.0578	0.0101537	0.0259542
rcc02189	0.79964	0.010301	0.0263113
rcc03334	-0.60208	0.0103527	0.0264242
rcc00073	-1.71378	0.0104715	0.0267077
rcc02163	0.903337	0.0105698	0.0269388
rcc03267	0.879513	0.0106321	0.0270776
rcc00415	-0.632564	0.010673	0.027162
rcc02608	0.494459	0.0107134	0.0272449
rcc03407	1.16535	0.0107243	0.0272526
rcc02216	1.90636	0.0107397	0.0272636
rcc02682	0.5125	0.0107443	0.0272636
rcc00810	0.657146	0.0108418	0.0274712
rcc02936	0.524624	0.0108366	0.0274712
rcc01627	-1.11054	0.0109993	0.0278499
rcp00076	-0.785368	0.0110217	0.0278864
rcc02310	1.73632	0.01104	0.0279125
rcc00346	-0.70178	0.0110519	0.0279224
rcc01647	2.39845	0.0111542	0.0281602
rcc01243	-0.516474	0.0111718	0.0281844
rcc01891	2.54749	0.0112681	0.0284066
rcc02937	1.1988	0.0113749	0.0286552
rcc01607	1.39584	0.0114536	0.0288327
rcc01227	1.60948	0.0114659	0.0288427
rcc01122	-1.38375	0.0115714	0.029087
rcc01399	3.30545	0.0117597	0.029518
rcc01620	0.498167	0.0117555	0.029518
rcc03366	1.8548	0.0119573	0.0299922
rcc00783	-0.687596	0.0120688	0.0302502
rcc01913	-0.546878	0.0121486	0.0304282
rcp00017	2.82208	0.0122479	0.030655
rcc00615	-1.01971	0.0123257	0.0308275
rcc01433	1.27243	0.0124125	0.0310222
rcc02968	1.74855	0.0124444	0.0310797
rcc01081	0.627322	0.0124686	0.0311178
rcc03289	2.28388	0.0125079	0.0311936
rcc01128	-1.28676	0.01269	0.0316183
rcc01384	0.6838	0.0126963	0.0316183
rcc01742	1.36006	0.0127458	0.0317188
rcc00543	0.497198	0.0128807	0.0320317
rcc03304	0.951452	0.0129044	0.0320677
rcc01084	-1.17965	0.0129492	0.032156
rcc00331	-1.2218	0.0132672	0.0329222
rcc02453	1.89376	0.013524	0.0335356
rcc03031	0.820843	0.0135795	0.0336494
rcc01195	1.22055	0.0136337	0.0337596
rcc00339	0.682591	0.0136807	0.0338519
rcc01854	-1.60246	0.0137181	0.0339204
rcc03419	1.07379	0.0137459	0.0339651
rcc01024	2.49535	0.0137834	0.0340336
rcc00351	-0.70202	0.0138963	0.0342881
rcc00647	-1.14607	0.0139178	0.0343167
rcc03210	-1.09652	0.0139708	0.0344231
rcc00492	0.749214	0.0140866	0.0346586
rcc01188	2.04246	0.0140962	0.0346586
rcc01315	0.582621	0.0140891	0.0346586
rcc00424	0.477266	0.0141781	0.0348354
rcp00044	-0.970249	0.0142429	0.0349699
rcc02389	-0.645359	0.0144042	0.0353411
rcc02451	1.82388	0.0145355	0.035638
rcc02274	1.85641	0.0146168	0.0358122
rcc02257	1.63292	0.0146583	0.0358885
rcc00258	-0.851233	0.0146876	0.0359098
rcc01910	-1.37992	0.014684	0.0359098
rcc03241	1.10818	0.0147038	0.0359243
rcc00792	0.758833	0.0147535	0.0360122
rcc02783	1.06379	0.0147604	0.0360122
rcc00246	0.527708	0.0148115	0.0361115
rcc02673	0.684881	0.0148391	0.0361535
rcc01756	-0.749732	0.014862	0.036184
rcc00823	0.581209	0.0148962	0.0362418
rcc00176	-0.712769	0.0150095	0.0364921
rcc00586	1.71854	0.0150413	0.0365438
rcc03423	-0.716819	0.0150518	0.0365438
rcc02516	2.71229	0.0150649	0.0365503
rcc02041	-3.12896	0.0151581	0.0367506
rcc00555	1.65638	0.0151971	0.0368197
rcc02544	0.675161	0.0153177	0.037086
rcc00949	1.3983	0.0153351	0.0371024
rcp00132	-1.22502	0.0154447	0.0373416
rcc00443	-0.969332	0.0154967	0.0374415
rcc00621	-0.826314	0.0155751	0.0376048
rcc01521	-0.487534	0.0155979	0.0376338
rcc01208	0.454356	0.0156279	0.0376801
rcc00386	-1.15669	0.015895	0.0382446
rcc00394	2.17703	0.0158765	0.0382446
rcc01855	-1.58369	0.0158904	0.0382446
rcc00108	1.43207	0.0159078	0.0382489
rcc00001	-0.780816	0.015957	0.0383409
rcc01216	3.56973	0.0160016	0.0384215
rcc00824	-0.733519	0.0160957	0.0386207
rcc00519	1.35644	0.0161422	0.0387058
rcc02983	-1.71932	0.0161581	0.0387171
rcc02329	2.153	0.0161742	0.0387291
rcc03035	-0.609592	0.0161983	0.0387602
rcc00575	1.82743	0.016264	0.0388906
rcc01715	-0.585807	0.0162821	0.0389074
rcc02676	-1.36436	0.016308	0.0389425
rcc01343	2.35256	0.0163347	0.0389795
rcc03062	0.674509	0.0164098	0.039132
rcc01311	1.86231	0.0164711	0.0392512
rcp00138	1.06712	0.0166767	0.0397141
rcc01564	1.52571	0.0167076	0.0397605
rcc03164	1.86195	0.0167667	0.0398739
rcc01066	-0.933358	0.0168588	0.0400258
rcc03364	2.65881	0.0168651	0.0400258
rcc03401	-0.548436	0.0168629	0.0400258
rcc00467	-0.804523	0.0170217	0.0403701
rcc01526	-0.716207	0.0170341	0.040372
rcc00417	1.91972	0.0170595	0.0403791
rcc00646	-1.60223	0.0170608	0.0403791
rcc02218	2.33004	0.0170719	0.0403791
rcc03505	-0.66647	0.0172541	0.0407825
rcc03509	-1.14167	0.0172702	0.0407928
rcc00840	-0.560114	0.0173316	0.0409101
rcc00134	1.98725	0.0175034	0.0412876
rcc01655	3.0559	0.0178538	0.0420288
rcc02411	0.827382	0.0178454	0.0420288
rcp00150	1.72405	0.0178469	0.0420288
rcc01165	-0.492928	0.0179166	0.0421271
rcp00078	1.32179	0.0179197	0.0421271
rcc01508	0.985729	0.0179826	0.0422464
rcc00192	1.55946	0.0180324	0.0423348
rcc01095	1.48569	0.0181401	0.0425589
rcc01143	0.757897	0.0181556	0.0425668
rcc02708	0.5213	0.0181881	0.0426143
rcc02103	2.72941	0.0182278	0.0426785
rcp00092	1.32207	0.018261	0.0427275
rcc02162	0.528885	0.0183441	0.0428933
rcc00252	1.13188	0.0184057	0.0430083
rcc00469	-0.930766	0.0184292	0.0430343
rcc01200	3.52643	0.0185774	0.0433514
rcc00430	1.2587	0.0187242	0.0436648
rcc01923	1.42093	0.0187803	0.0437371
rcc03134	0.721103	0.0187761	0.0437371
rcc01023	2.26166	0.0188956	0.0439762
rcc03337	1.70361	0.0189658	0.04411
rcc02630	-1.24119	0.0189881	0.0441324
rcc00553	0.687484	0.0192574	0.0447285
rcc00831	-1.0461	0.0194347	0.0451102
rcc02434	-0.854619	0.0195252	0.0452902
rcc02730	3.50502	0.0195607	0.0453423
rcc02403	1.63186	0.0195801	0.045357
rcp00115	-0.796384	0.0196299	0.0454423
rcc03077	1.70892	0.0196645	0.0454921
rcc01931	1.89824	0.0198087	0.0457952
rcc01561	-0.633642	0.0198439	0.0458463
rcc02007	1.63189	0.0199188	0.0459889
rcc01336	1.35521	0.019948	0.0460258
rcc01015	1.79734	0.0200482	0.0462262
rcc01920	1.5366	0.0201626	0.0464286
rcc02120	1.23445	0.0201557	0.0464286
rcc02154	0.615728	0.0202243	0.04654
rcc02433	-0.798756	0.0203671	0.0468377
rcc01228	1.84254	0.0205784	0.0472924
rcc03222	1.43662	0.0207559	0.0476687
rcc02567	1.39407	0.0211135	0.048458
rcc00155	-1.27623	0.021234	0.0487026
rcc01861	0.644049	0.0213441	0.0489229
rcc00797	-1.23527	0.0213916	0.0489996
rcc01469	1.20285	0.0215497	0.0492968
rcc02345	1.20899	0.0215405	0.0492968
rcc02866	0.380918	0.0215738	0.0493196
rcc03006	0.66025	0.0216827	0.0495362
rcc02182	0.512157	0.0217023	0.0495485
rcc01501	-0.774163	0.0217296	0.0495583
rcc02116	-0.891454	0.0217351	0.0495583
rcc01164	-1.06407	0.0218174	0.0497134
rcc00781	-0.835178	0.0220039	0.0500402
rcc02305	-0.719662	0.0220005	0.0500402
rcc03142	0.882953	0.0219874	0.0500402
rcc01197	2.69935	0.0220307	0.0500684
rcc00404	-0.831578	0.02205	0.0500797
rcc00402	1.02933	0.0221321	0.0502333
rcc01022	2.35388	0.0221791	0.0502747
rcc03189	-1.56139	0.0221737	0.0502747
rcc01789	-0.784442	0.0222434	0.0503874
rcc03355	-0.841089	0.0224485	0.050819
rcc03379	-0.501444	0.0225903	0.051107
rcc02192	0.901632	0.0227743	0.0514896
rcc01347	1.09376	0.0228589	0.0516476
rcc00985	1.42677	0.0229549	0.0518147
rcc01682	1.89765	0.0229653	0.0518147
rcc02269	0.960865	0.0229775	0.0518147
rcp00063	-0.58124	0.0231314	0.0521279
rcc02145	0.604438	0.0231813	0.0522066
rcc02560	-0.88026	0.0232191	0.0522579
rcc01602	1.70304	0.0235376	0.0529065
rcc01998	1.8103	0.0235362	0.0529065
rcc00928	3.43279	0.023655	0.0530896
rcc01684	1.71151	0.0236488	0.0530896
rcc03186	-0.618321	0.0236648	0.0530896
rcp00049	1.27154	0.0236867	0.0531046
rcc01806	0.969645	0.0237074	0.0531167
rcc03279	2.52512	0.0238297	0.0533564
rcc00194	0.806744	0.0243674	0.0545254
rcc00057	-1.22318	0.024537	0.0548392
rcc02917	3.41604	0.0245391	0.0548392
rcc02899	2.6226	0.0246412	0.055032
rcp00011	2.04243	0.0246618	0.0550428
rcc02199	2.99212	0.0249178	0.0555785
rcc03071	0.69734	0.0249504	0.0556156
rcc01611	1.02148	0.0250074	0.055707
rcc01843	0.524261	0.025068	0.0558064
rcp00014	2.60841	0.0251874	0.0560363
rcc02517	1.26355	0.0252731	0.0561912
rcc02221	2.9496	0.0253363	0.0562957
rcc02756	0.911349	0.0253619	0.0563167
rcc00131	1.51371	0.0254839	0.0565365
rcc01094	1.51791	0.0254933	0.0565365
rcc01990	3.39815	0.025845	0.0572799
rcc00699	0.981972	0.0259497	0.0574024
rcc01351	-1.16258	0.0259469	0.0574024
rcp00031	1.88134	0.0259348	0.0574024
rcc03079	1.05535	0.025979	0.0574308
rcc03152	-2.54781	0.0263812	0.0582829
rcc02420	0.697598	0.0264236	0.0583396
rcc00910	0.377525	0.02652	0.0584783
rcc01984	1.68354	0.0265082	0.0584783
rcc01942	-0.928279	0.0266163	0.0586535
rcc02875	-0.85491	0.0267902	0.0589993
rcc03345	1.36583	0.0269143	0.0592352
rcc03315	0.634809	0.0270118	0.0594122
rcc00953	-1.0418	0.0270292	0.059413
rcc00169	-0.893713	0.0271207	0.0595767
rcc00719	1.29602	0.0271574	0.0595822
rcc02958	0.723861	0.0271575	0.0595822
rcc02152	-0.901169	0.0272679	0.059787
rcp00100	3.35948	0.0274344	0.0601141
rcc01608	-0.766846	0.0274574	0.0601267
rcc01780	-0.532739	0.0275469	0.0602848
rcc00929	2.90839	0.0275748	0.060308
rcp00103	1.03604	0.027854	0.0608803
rcc03138	0.974942	0.0278727	0.0608831
rcc02374	1.11833	0.0280401	0.0612104
rcc01816	0.582864	0.0282029	0.0615271
rcc01273	-0.728767	0.028284	0.0616655
rcc00199	0.997051	0.028399	0.0618388
rcc02097	1.59859	0.0283839	0.0618388
rcp00093	2.00213	0.0286344	0.0623124
rcc02315	1.08489	0.0287532	0.062532
rcc00145	0.934113	0.0288395	0.0626804
rcc02054	-1.27088	0.029117	0.0632441
rcc00217	-1.04835	0.0292444	0.0634814
rcc01716	1.5757	0.0293464	0.063663
rcc01284	1.48099	0.0294055	0.0637516
rcc01101	1.60603	0.0297136	0.0643794
rcc02105	2.82483	0.0298903	0.0646989
rcc02718	3.42034	0.0298982	0.0646989
rcc00383	-1.06319	0.0299847	0.0648459
rcp00026	0.987071	0.0300152	0.0648716
rcc02484	-0.676685	0.030137	0.0650944
rcc00950	1.34172	0.0302765	0.0653552
rcc01757	-1.60723	0.0303044	0.065375
rcc00032	1.43105	0.0303975	0.0654137
rcc01354	-0.788775	0.0303669	0.0654137
rcc01859	-1.20939	0.030347	0.0654137
rcc03092	-0.859391	0.030395	0.0654137
rcc01576	-0.925935	0.0305665	0.0657368
rcc00918	2.55427	0.0306747	0.0659288
rcc00349	-1.83699	0.0308889	0.0663376
rcc00892	1.04642	0.0309029	0.0663376
rcc02294	1.40905	0.0312071	0.0669491
rcc03194	0.500356	0.0312728	0.0670488
rcc03166	-0.604198	0.0313806	0.0672387
rcc00640	0.681134	0.0316676	0.0678119
rcc03061	-0.827874	0.0317081	0.0678568
rcc02666	0.576939	0.0317789	0.0679666
rcc00539	-0.553877	0.0318864	0.068113
rcp00153	1.35061	0.0318768	0.068113
rcc02648	1.89749	0.0319081	0.0681176
rcc03313	1.68199	0.0319402	0.0681444
rcc02552	2.26482	0.0321546	0.0685597
rcc02398	0.856489	0.0321922	0.068598
rcc01770	-1.20641	0.032431	0.0690646
rcp00008	0.998215	0.0326	0.0693821
rcc01586	0.522316	0.0327279	0.0696118
rcc02728	1.85881	0.0328658	0.0698624
rcc01899	0.563117	0.0329381	0.0699734
rcc01751	0.498399	0.0332694	0.0706341
rcc00896	2.1015	0.0334271	0.0709256
rcc01696	2.00795	0.0334769	0.0709881
rcp00020	2.2423	0.0339632	0.0719755
rcc02260	1.64464	0.0345444	0.0731627
rcc03370	2.25117	0.0349227	0.073919
rcc00270	-1.2225	0.0351979	0.0744563
rcc03038	-1.24975	0.0352293	0.0744774
rcc02436	-0.79669	0.0354899	0.0749829
rcc03249	-1.10397	0.0356782	0.075335
rcc00547	0.445499	0.0360087	0.0759869
rcc02945	2.77967	0.0362136	0.0763729
rcc00257	-0.773231	0.0362401	0.0763826
rcc01089	0.500481	0.0362896	0.0764228
rcc01903	1.37346	0.036303	0.0764228
rcc02694	-0.902845	0.0364773	0.0767434
rcc00390	-0.568949	0.036589	0.0769318
rcc01083	-0.922651	0.0366419	0.0769967
rcc01921	-0.965506	0.0367476	0.0771721
rcp00073	1.27929	0.036845	0.0773301
rcc02734	2.01567	0.0372396	0.0780641
rcc02825	-0.77894	0.0372269	0.0780641
rcc03237	0.685624	0.0375032	0.0785348
rcp00065	1.43251	0.0375092	0.0785348
rcc01418	1.25581	0.0378275	0.0791537
rcc01457	1.24677	0.0380272	0.0794322
rcc02136	-1.1754	0.038029	0.0794322
rcc02201	1.31572	0.0379895	0.0794322
rcc02030	-0.951609	0.0380964	0.0795254
rcc03127	1.38779	0.0382802	0.0798613
rcc01303	-0.804378	0.038381	0.079928
rcc01980	3.21549	0.0383554	0.079928
rcp00027	3.23845	0.0383652	0.079928
rcc00034	-0.556864	0.0388648	0.0808872
rcc02832	0.892771	0.0390869	0.0813007
rcc02724	1.86058	0.0392414	0.0815734
rcc02951	1.99603	0.0393866	0.0818265
rcc00707	0.517939	0.0394461	0.0819012
rcc02554	1.30357	0.0397992	0.0825851
rcc00749	0.85398	0.0400233	0.0830007
rcc02074	0.636686	0.0403016	0.0835282
rcc00259	0.343562	0.0404182	0.0837199
rcc00256	-0.704778	0.0405413	0.0839251
rcc01986	2.35785	0.0405893	0.0839746
rcc00515	-0.77752	0.0406664	0.0840841
rcc00557	-0.924428	0.040729	0.0840983
rcc02513	-0.831343	0.0407457	0.0840983
rcc02869	1.00829	0.0407144	0.0840983
rcc01221	-1.08681	0.0409366	0.0844424
rcc00921	2.78891	0.0410559	0.0846384
rcc03356	-0.673166	0.0411527	0.0847878
rcc02173	-0.892375	0.0412333	0.0849037
rcc02938	1.46995	0.0415821	0.0855711
rcc01202	1.95311	0.0416269	0.0856128
rcc01604	1.68636	0.0423504	0.0870493
rcc03329	-0.703898	0.0425907	0.0874917
rcc02817	0.42584	0.0428837	0.0880416
rcc02733	1.98455	0.0430301	0.0882902
rcp00055	1.07402	0.0436702	0.0895509
rcc00382	1.97405	0.0438063	0.0897772
rcc00780	-0.677848	0.0439354	0.0899359
rcc01134	1.14475	0.043924	0.0899359
rcc00894	0.773592	0.0441126	0.0902457
rcc02555	2.00891	0.0445296	0.0910452
rcc02295	-0.885564	0.0445612	0.0910534
rcc02653	0.712945	0.0445858	0.0910534
rcc02717	0.624792	0.0447049	0.091243
rcc01510	1.31509	0.0447699	0.0913221
rcc02369	-0.715567	0.0448433	0.0914184
rcc01446	0.405888	0.0450956	0.091879
rcc03288	3.16508	0.0452444	0.0921284
rcc02379	1.29931	0.045312	0.092212
rcc00638	-0.530636	0.0454875	0.0924613
rcc00885	1.79126	0.0454848	0.0924613
rcc01032	-1.20958	0.0455675	0.0925648
rcc01965	-0.465899	0.0455916	0.0925648
rcc02933	1.41537	0.0460996	0.0935417
rcp00037	1.33517	0.0461744	0.093639
rcc01876	-0.883559	0.0464892	0.0942225
rcc03137	0.753517	0.0473778	0.0959676
rcc01420	2.75245	0.0474832	0.0961251
rcc00450	1.45686	0.047609	0.0963239
rcc03389	-0.521246	0.0477437	0.0965403
rcc01275	-1.06117	0.0478105	0.0966195
rcc01279	2.00447	0.0482126	0.0973755
rcc02711	-0.612441	0.0483136	0.0975229
rcp00124	-1.40296	0.0485873	0.0980186
rcc00583	0.962351	0.0487854	0.0983613
rcc01033	-1.00496	0.0490482	0.098834
rcp00097	2.29843	0.0492073	0.0990972
rcc03256	-0.411629	0.0492374	0.0991006
rcc00602	0.656816	0.049398	0.0993556
rcc01866	2.69585	0.0494211	0.0993556
rcp00064	0.942698	0.0495119	0.0994806
rcc03262	2.01713	0.0495405	0.0994808
rcc03099	0.878508	0.0498517	0.100048
rcc01450	-0.744971	0.0499417	0.100056
rcc02640	1.87102	0.0499326	0.100056
rcc02689	1.79662	0.0499326	0.100056
rcc03336	1.08421	0.0502287	0.100573
rcc03459	-0.989454	0.0502671	0.100592
rcc01653	1.81991	0.0506328	0.101266
rcc02514	-1.19894	0.0507298	0.101401
rcc01072	0.733175	0.0509026	0.101688
rcc02215	0.721223	0.0511226	0.102069
rcp00029	1.93157	0.0511702	0.102106
rcc01502	-0.886677	0.0513308	0.102309
rcc02338	2.14695	0.0513185	0.102309
rcp00131	-1.00194	0.0513744	0.102338
rcc01824	-0.744778	0.0517057	0.102939
rcc02549	-1.22355	0.0517429	0.102954
rcc00219	-0.746877	0.0520226	0.103418
rcc01141	-0.634341	0.0520356	0.103418
rcc00033	0.713014	0.0520701	0.103428
rcc02303	-0.471323	0.0523648	0.103954
rcc01430	1.46698	0.0523967	0.103958
rcp00148	1.32772	0.0524385	0.103982
rcc02894	1.75434	0.0527539	0.104548
rcc00479	0.640625	0.052882	0.104742
rcc03052	-0.444173	0.0530671	0.104989
rcp00107	1.12058	0.0530592	0.104989
rcc00245	1.717	0.0535126	0.10581
rcc00158	0.37376	0.0535509	0.105826
rcc00738	1.1232	0.0536335	0.105929
rcc03043	1.24923	0.0537037	0.106008
rcc01151	0.945941	0.0537408	0.106021
rcc01498	0.866419	0.0539021	0.106219
rcc01777	0.956417	0.053887	0.106219
rcc00843	1.04232	0.0541183	0.106524
rcc01661	0.618416	0.0541088	0.106524
rcc02841	2.22466	0.054318	0.106857
rcc01397	2.34126	0.0544203	0.106998
rcc01104	3.07559	0.054581	0.107132
rcc02034	2.17464	0.0545633	0.107132
rcc03136	0.396163	0.0545586	0.107132
rcc00226	1.42573	0.054771	0.107445
rcc01950	0.605835	0.0548252	0.107491
rcc01269	1.09648	0.0549755	0.107664
rcc02779	1.75813	0.0549684	0.107664
rcc03106	1.10171	0.0554652	0.108501
rcc03460	-1.17636	0.0554359	0.108501
rcp00125	1.45977	0.0558738	0.109239
rcc00944	2.56335	0.0560375	0.109498
rcc01467	1.16064	0.0560709	0.109502
rcc00344	-1.24151	0.0567073	0.110682
rcc01390	1.04205	0.0568357	0.110871
rcc01119	0.790332	0.0574058	0.11192
rcc03514	-1.11039	0.0581174	0.113244
rcc01674	-0.419279	0.0582458	0.113368
rcp00114	-0.756458	0.0582328	0.113368
rcc01928	0.598185	0.0586146	0.114022
rcc01323	1.12149	0.0593282	0.115346
rcc00466	-0.566655	0.0594269	0.115473
rcc00419	1.02024	0.0596887	0.115917
rcc03114	-0.468052	0.0598983	0.116259
rcc00231	-1.10711	0.0600037	0.116399
rcc01156	-0.460052	0.0600637	0.116451
rcc01818	-0.677803	0.0602889	0.116822
rcc02846	-1.625	0.0606008	0.117361
rcc03270	1.67136	0.0609203	0.117915
rcc00401	1.26128	0.0609737	0.117952
rcc03456	-0.685924	0.0610996	0.11813
rcc03030	0.559222	0.061155	0.118172
rcc00799	0.506314	0.0612309	0.118253
rcc01259	1.75717	0.0613161	0.118352
rcp00066	0.745026	0.0614482	0.118541
rcc01642	-0.483927	0.0615603	0.118692
rcc01566	1.27807	0.0620744	0.119617
rcc00051	0.687696	0.063249	0.121746
rcc00200	1.07493	0.0632261	0.121746
rcc01581	0.425321	0.0635489	0.122188
rcc01624	1.65644	0.0635148	0.122188
rcc02683	-0.693376	0.0636032	0.122225
rcc02576	2.06573	0.0636561	0.122259
rcc00041	1.19447	0.0637266	0.122327
rcc00374	0.406938	0.0640486	0.122877
rcc00002	-0.487119	0.0641697	0.123027
rcc02070	1.24857	0.0642324	0.123027
rcc02725	3.00792	0.0642052	0.123027
rcc02438	0.484412	0.0647661	0.123981
rcc01428	1.47914	0.0649178	0.124203
rcc01358	-0.734477	0.064958	0.124212
rcc02066	-0.791481	0.065218	0.12464
rcc00945	2.5815	0.0652991	0.124727
rcc02429	-0.663593	0.0656191	0.12527
rcc01936	-0.64001	0.0661708	0.126254
rcc02831	1.30294	0.0662188	0.126276
rcc00590	2.48774	0.066322	0.126404
rcc03034	-1.53029	0.0666232	0.126908
rcc03171	-0.746313	0.0666717	0.126931
rcc03025	-0.622574	0.0672984	0.128054
rcc01735	-0.60053	0.067438	0.12825
rcc00808	0.464224	0.0677199	0.128716
rcc01249	1.12615	0.0679719	0.128984
rcc02446	1.5664	0.0679468	0.128984
rcc02854	1.86414	0.0679402	0.128984
rcc00700	0.556025	0.068353	0.129495
rcc00880	0.411524	0.0683487	0.129495
rcc02115	2.53616	0.0682793	0.129495
rcc03522	-0.723792	0.0686592	0.130005
rcp00067	1.68134	0.0690177	0.130612
rcc02796	0.459598	0.0693191	0.131112
rcc01539	-0.83748	0.0693864	0.131125
rcc02321	0.432956	0.0694016	0.131125
rcc00195	0.485038	0.0696499	0.131523
rcc02470	0.810878	0.0699455	0.131653
rcc03149	0.911768	0.0697606	0.131653
rcc03350	1.07558	0.069845	0.131653
rcc03477	1.28399	0.0698388	0.131653
rcc03488	-0.888094	0.0699194	0.131653
rcp00007	1.08706	0.0698732	0.131653
rcc01324	0.776849	0.0700855	0.131846
rcc00003	0.847988	0.0702966	0.132097
rcc00036	-0.568559	0.0702919	0.132097
rcc00264	-0.431344	0.0703329	0.132097
rcc01461	-0.949045	0.0703854	0.132124
rcc02568	1.11341	0.0706528	0.132555
rcp00094	1.29533	0.0708186	0.132794
rcc03272	3.03293	0.0716787	0.134335
rcc01712	-0.712211	0.0718415	0.134568
rcc00425	0.800389	0.0724757	0.135683
rcc00931	2.20365	0.0727654	0.136152
rcc00971	1.47208	0.0729283	0.136383
rcc00250	0.481402	0.0729701	0.136388
rcc01147	-1.25248	0.0733911	0.137102
rcc02716	0.654178	0.0736683	0.137546
rcc01175	1.39308	0.074244	0.138472
rcc01574	0.807681	0.0742376	0.138472
rcc02845	-0.579865	0.0745099	0.138894
rcc02921	1.57629	0.0759306	0.141467
rcc00407	1.2586	0.0761317	0.14169
rcc03462	-0.585729	0.0761162	0.14169
rcp00126	1.02483	0.0762127	0.141765
rcc02378	2.20114	0.0763264	0.1419
rcc00105	1.60001	0.0764178	0.141994
rcc03063	-0.670511	0.0768652	0.14275
rcc00159	0.431811	0.0772228	0.143337
rcc01934	1.04684	0.0774583	0.143698
rcc01787	-0.406218	0.0776894	0.14405
rcc00636	-0.803082	0.0778428	0.144252
rcp00021	2.15945	0.0778814	0.144252
rcc01926	1.43403	0.0785039	0.145328
rcc02508	-1.01139	0.0790331	0.146153
rcc03344	-0.495088	0.0790326	0.146153
rcc03306	0.773959	0.0793776	0.146712
rcc00477	1.02648	0.0809826	0.149599
rcc02582	0.623567	0.0812408	0.149996
rcc00790	1.01714	0.0815935	0.150472
rcc02191	1.68944	0.0815745	0.150472
rcc02439	0.58613	0.0816279	0.150472
rcc02800	-0.48641	0.0818964	0.150887
rcc03308	1.46019	0.0820155	0.151026
rcc01289	0.700616	0.082245	0.151369
rcc00182	-0.688732	0.0825654	0.151798
rcc02838	-0.504023	0.0825487	0.151798
rcc03156	0.603833	0.0831667	0.152823
rcc02211	0.782577	0.0833047	0.152996
rcc02095	2.1229	0.0833782	0.15305
rcc01648	2.20538	0.0836096	0.153394
rcc03246	0.693413	0.0845258	0.15492
rcc03412	0.75845	0.0845303	0.15492
rcc02415	0.486467	0.0850402	0.155773
rcc02946	1.58889	0.0851889	0.155963
rcc01285	0.786362	0.085267	0.156024
rcc01639	1.26806	0.08541	0.156093
rcc01650	1.53255	0.0853605	0.156093
rcc02261	1.44811	0.085439	0.156093
rcc01398	2.45483	0.086349	0.15759
rcc02111	0.402764	0.0863154	0.15759
rcc02740	1.73312	0.086498	0.15778
rcc01366	-0.526657	0.0866489	0.157889
rcc03369	1.7379	0.0866225	0.157889
rcc00520	0.415535	0.0867942	0.158072
rcc02802	0.557369	0.0871681	0.15867
rcc01491	0.478014	0.0872475	0.158731
rcc01238	0.670186	0.0872969	0.158738
rcc00847	0.582841	0.087382	0.15881
rcc03367	2.55143	0.0878453	0.159569
rcc02418	0.851816	0.087955	0.159685
rcc00475	0.382414	0.0883112	0.160248
rcc00465	-0.374914	0.0884517	0.160419
rcc01851	-0.769582	0.0885738	0.160557
rcc00599	0.9579	0.088665	0.160579
rcc02596	-0.342882	0.0886781	0.160579
rcp00071	-0.910372	0.0890229	0.16112
rcc02193	0.718097	0.0893641	0.161654
rcc00901	-0.330973	0.0897321	0.162217
rcc02333	0.785598	0.0897687	0.162217
rcc01152	1.17009	0.0900752	0.162686
rcc02464	-0.603973	0.0903066	0.16302
rcc01480	1.02665	0.090899	0.164004
rcc00592	1.40066	0.0910724	0.164232
rcc01626	-0.573651	0.0914115	0.164758
rcc02524	0.477961	0.0917963	0.165366
rcc00202	1.11833	0.0919627	0.16558
rcc01665	0.698398	0.0921308	0.165797
rcc02839	-0.962311	0.0923492	0.166019
rcc03283	2.32521	0.0923039	0.166019
rcp00149	1.45117	0.0924707	0.166152
rcc02334	2.43159	0.0928608	0.166767
rcc02906	1.18093	0.0933815	0.167615
rcc02639	1.13187	0.0938434	0.168358
rcc01473	1.04452	0.0939541	0.168469
rcc03475	1.24647	0.0944649	0.169298
rcc02042	-1.00487	0.0950462	0.170252
rcc03310	-0.88626	0.0954454	0.17088
rcc01616	2.16344	0.0955398	0.170961
rcc02650	0.668756	0.0958619	0.171449
rcc00650	0.844131	0.0963959	0.172316
rcc01688	1.37524	0.0966214	0.172542
rcc01728	-0.924831	0.0965754	0.172542
rcc03144	0.702673	0.0971675	0.173428
rcc00814	1.40048	0.0974076	0.173768
rcp00048	1.83252	0.097496	0.173836
rcc02138	0.9793	0.0981987	0.175
rcc01651	1.60953	0.0984211	0.175306
rcc00711	0.412993	0.098884	0.176041
rcc02450	1.45439	0.0991266	0.176383
rcc02995	1.37292	0.0993684	0.176723
rcc01979	2.39089	0.0995445	0.176945
rcc01401	1.07243	0.0997641	0.177245
rcc00886	1.61914	0.100784	0.178967
rcc01065	-0.65445	0.100925	0.179125
rcc00942	1.90956	0.101049	0.179163
rcc02196	1.01152	0.101039	0.179163
rcc03230	1.2632	0.101964	0.180602
rcc03291	1.79471	0.101935	0.180602
rcc01194	2.17129	0.102079	0.180712
rcc02285	2.04987	0.102403	0.181194
rcc02202	1.66186	0.1025	0.181275
rcc03039	-1.22303	0.103354	0.182691
rcc00626	-0.919512	0.103461	0.182789
rcc00508	0.849756	0.103855	0.183299
rcc01872	-0.39046	0.103808	0.183299
rcc02997	-0.776205	0.104656	0.184618
rcc01280	2.31697	0.104873	0.184908
rcc01785	-1.40765	0.105323	0.185513
rcc03199	0.408892	0.105291	0.185513
rcc02699	1.74603	0.105486	0.185707
rcc00343	-0.652525	0.105548	0.185722
rcc01183	-0.740729	0.105857	0.185796
rcc01402	-0.50893	0.105727	0.185796
rcc02758	-0.625884	0.105755	0.185796
rcc03000	0.607665	0.105808	0.185796
rcc03180	0.423265	0.105807	0.185796
rcc00434	1.65993	0.106146	0.186209
rcc00723	-1.08935	0.106208	0.186225
rcc02641	2.28671	0.10677	0.187116
rcc00644	-0.487117	0.107392	0.188112
rcc02934	1.25706	0.107669	0.188502
rcc02827	0.395218	0.108041	0.188962
rcc03340	-0.479793	0.108022	0.188962
rcc02720	1.46016	0.108135	0.189033
rcc03161	-0.349468	0.108392	0.189388
rcc00946	1.27431	0.108448	0.18939
rcc02629	-0.715842	0.108566	0.1895
rcc01858	-0.532512	0.108719	0.189579
rcc01894	-0.557313	0.108683	0.189579
[truncated: 1,486 more rows]

## Sheet: TableS9
Supplemental table 9. Orthologs of nitrogenase superfamily subunits.
Type		strain name	Assembly	B	H	D	K	E	N
		Azotobacter vinelandii DJ	GCF_000021045.1	WP_012703541.1	WP_012698831.1	WP_012698832.1	WP_012698833.1	WP_012698838.1	WP_012698839.1
		Paraburkholderia xenovorans LB400	GCF_000013645.1	WP_011491842.1	WP_011491824.1	WP_011491823.1	WP_011491822.1	WP_011491819.1	WP_011491818.1
		Crocosphaera subtropica ATCC 51142	GCF_000017845.1	WP_009546634.1	WP_009546639.1	WP_009546640.1	WP_009546641.1	WP_009546643.1	WP_009546644.1
		Desulfitobacterium hafniense DCB-2	GCF_000021925.1	WP_015943173.1	WP_005813529.1	WP_015943168.1	WP_005813533.1	WP_015943170.1	WP_015943171.1
		Mesorhizobium loti	GCF_003148495.1	WP_109671355.1	WP_010913608.1	WP_109671385.1	WP_109671410.1	WP_109671386.1	WP_109671387.1
		Nostoc sp. PCC 7120 = FACHB-418	GCF_000009705.1	WP_010995686.1	WP_010995048.1	WP_044520961.1	WP_010995612.1	WP_010995610.1	WP_010995609.1
					WP_010995626.1
		Nostoc punctiforme PCC 73102	GCF_000020025.1	WP_012407225.1	WP_012407784.1	WP_041565131.1	WP_012407198.1	WP_012412140.1	WP_012412141.1
					WP_012412139.1			WP_012407196.1	WP_012407195.1
I	Nif				WP_012407220.1
		Trichormus variabilis 0441	GCF_009856605.1	WP_011320924.1	WP_011320927.1	WP_011320928.1	WP_011320929.1	WP_011320931.1	WP_011320627.1
				WP_011320606.1	WP_011320610.1	WP_011320611.1	WP_011320624.1	WP_011320626.1
					WP_011321148.1			WP_011320740.1
		Rhodobacter capsulatus SB 1003	GCF_000021865.1	WP_013066310.1	WP_013066316.1	WP_013066315.1	WP_013066314.1	WP_013068976.1	WP_013068975.1
		Rhodopseudomonas palustris CGA009	GCF_000195775.2	WP_011160162.1	WP_011160152.1	WP_011160151.1	WP_011160150.1	WP_011160149.1	WP_011160148.1
		Rhodospirillum rubrum ATCC 11170	GCF_000013085.1	WP_011388749.1	WP_011388765.1	WP_011388766.1	WP_011388767.1	WP_011389941.1	WP_011389940.1
		Cereibacter sphaeroides 2.4.1	GCF_000012905.2	WP_011338307.1	WP_002720705.1	WP_002720704.1	WP_011338303.1	WP_011338302.1	WP_011338301.1
		Sinorhizobium meliloti 2011	GCF_000346065.1	WP_010967430.1	WP_003532770.1	WP_003532774.1	WP_003532776.1	WP_010967435.1	WP_010967458.1
		Pseudomonas oryzae	GCF_900104805.1	WP_090349207.1	WP_090349186.1	WP_090349185.1	WP_090349184.1	WP_090347263.1	WP_090347264.1
		Clostridium acetobutylicum DSM 1731	GCF_000218855.1	WP_010963582.1	WP_010963576.1	WP_010963579.1	WP_010963580.1	WP_043943606.1	-
		Clostridium pasteurianum	GCF_001856695.1	WP_003447864.1	WP_003446488.1	WP_003447876.1	WP_003447875.1	WP_003447866.1	-
		Clostridium tyrobutyricum	GCF_001642655.1	WP_017895630.1	WP_017751367.1	WP_017751364.1	WP_017751363.1	WP_017751362.1	WP_017895972.1
		Clostridium kluyveri NBRC 12016	GCF_000010265.1	WP_012103418.1	WP_012103424.1	WP_012103421.1	WP_012103420.1	WP_012103419.1	-
		Chlorobaculum tepidum TLS	GCF_000006985.1	WP_010933205.1	WP_010933198.1	WP_010933201.1	WP_010933202.1	WP_010933203.1	WP_010933204.1
II	Nif	Chlorobaculum thiosulfatiphilum	GCF_006265165.1	WP_139457110.1	WP_139457105.1	WP_139457107.1	WP_139457108.1	WP_246046629.1	WP_139457109.1
		Methanosarcina acetivorans C2A	GCF_000007345.1	WP_011024080.1	WP_011023791.1	WP_011023794.1	WP_011023795.1	WP_011023796.1	WP_011023797.1
		Methanosarcina barkeri 227	GCF_000970025.1	WP_048121525.1	WP_048121466.1	WP_048121472.1	WP_048121474.1	WP_048121476.1	WP_048121478.1
		Methanosarcina mazei Go1	GCF_000007065.1	WP_011032708.1	WP_011032670.1	WP_011032673.1	WP_011032674.1	WP_048045855.1	WP_011032676.1
				WP_048036300.1
	Nif	Methanothermobacter thermautotrophicus	GCF_027554905.1	WP_010877473.1	WP_048061088.1	WP_269889672.1	WP_269889673.1	WP_010877174.1	WP_010877175.1
		Methanothermobacter marburgensis	GCF_000145295.1	WP_013295269.1	WP_013294983.1	WP_013294986.1	WP_013294987.1	WP_013294988.1	WP_013294989.1
		Azotobacter vinelandii DJ	GCF_000021045.1	-	WP_012698955.1	WP_012698950.1	WP_012698948.1	WP_012698965.1	WP_012698964.1
		Rhodopseudomonas palustris CGA009	GCF_000195775.2	-	WP_011156939.1	WP_011156941.1	WP_011156943.1	WP_011156936.1	WP_011156935.1
		Trichormus variabilis 0441	GCF_009856605.1	-	WP_011320742.1	WP_011320715.1	WP_011320716.1	WP_011320717.1	WP_011320718.1
	Vnf
		Clostridium kluyveri NBRC 12016	GCF_000010265.1	WP_012102135.1	WP_012102140.1	WP_012102139.1	WP_012102137.1	WP_012102136.1	-
		Methanosarcina acetivorans C2A	GCF_000007345.1	-	WP_011021227.1	WP_011021237.1	WP_011021239.1	WP_048065060.1	WP_048065061.1
III		Methanosarcina barkeri 227	GCF_000970065.1	-	WP_048118434.1	WP_048118422.1	WP_048118416.1	WP_048118409.1	WP_048118407.1
		Azotobacter vinelandii DJ	GCF_000021045.1	-	WP_012703362.1	WP_012703361.1	WP_012703359.1	-	-
		Rhodobacter capsulatus SB 1003	GCF_000021865.1	-	WP_013066329.1	WP_013066330.1	WP_013066332.1	-	-
		Rhodopseudomonas palustris CGA009	GCF_000195775.2	-	WP_011157001.1	WP_011157000.1	WP_011156998.1
	Anf	Rhodospirillum rubrum ATCC 11170	GCF_000013085.1	-	WP_011389149.1	WP_011389148.1	WP_011389146.1	-	-
		Clostridium kluyveri NBRC 12016	GCF_000010265.1	-	-	WP_011988939.1	WP_011988941.1	-	-
		Methanosarcina acetivorans C2A	GCF_000007345.1	-	-	WP_011021232.1	WP_011021230.1	-	-
		Methanosarcina barkeri 227	GCF_000970065.1	-	-	WP_048107868.1	WP_048107865.1	-	-
		Candidatus Methanomassiliicoccus intestinalis	GCF_902383905.1		WP_020449539.1	WP_256365368.1
		Candidatus Methanoperedens nitroreducens	GCF_000685155.1		WP_048091713.1	WP_048091714.1
		Methanimicrococcus blatticola	GCF_004363215.1		WP_133516870.1	WP_133516869.1
		Methanocella arvoryzae MRE50	GCF_000063445.1		WP_048198105.1	WP_012035415.1
		Methanocella conradii HZ254	GCF_000251105.1		WP_014404678.1	WP_014404677.1
		Methanocella paludicola SANAE	GCF_000011005.1		WP_012899116.1	WP_012899115.1
		Methanococcoides burtonii DSM 6242	GCF_000013725.1		WP_011499122.1	WP_011499121.1
		Methanococcoides vulcani	GCF_900111645.1		WP_091688868.1	WP_091688870.1
		Methanohalobium evestigatum	GCF_000196655.1		WP_013194034.1	WP_013194035.1
		Methanohalophilus euhalobius	GCF_004340645.1		WP_096711799.1	WP_096711798.1
		Methanohalophilus halophilus	GCF_001889405.1		WP_072561624.1	WP_072561625.1
		Methanohalophilus mahii DSM 5219	GCF_000025865.1		WP_013037853.1	WP_013037852.1
		Methanohalophilus portucalensis	GCF_002761295.1		WP_072360093.1	WP_072360091.1
		Methanohalophilus profundi	GCF_004137855.1		WP_129598903.1	WP_129598905.1
		Methanolobus bombayensis	GCF_017873415.1		WP_209620448.1	WP_209620388.1
		Methanolobus chelungpuianus	GCF_024500045.1		WP_256621919.1	WP_256622152.1
		Methanolobus halotolerans	GCF_004745425.1		WP_135387881.1	WP_135387879.1
	Cfb	Methanolobus profundi	GCF_900114835.1		WP_091936278.1	WP_091936280.1
		Methanolobus psychrotolerans	GCF_002243045.1		WP_094226904.1	WP_094226903.1
		Methanolobus tindarius DSM 2278	GCF_000504205.1		WP_048135449.1	WP_023846129.1
		Methanolobus vulcani	GCF_900100715.1		WP_091707935.1	WP_091707933.1
		Methanolobus zinderi	GCF_013388255.1		WP_176966265.1	WP_176966264.1
		Methanomassiliicoccus luminyensis	GCF_000308215.1		WP_019176683.1	WP_081579794.1
		Methanomethylovorans hollandica DSM 15978	GCF_000328665.1		WP_015323976.1	WP_015323977.1
		Methanonatronarchaeum thermophilum	GCF_002153915.1		WP_086636589.1	WP_201721222.1
		Methanosalsum zhilinae DSM 4017	GCF_000217995.1		WP_013897781.1	WP_013897782.1
		Methanosarcina acetivorans C2A	GCF_000007345.1		WP_011023535.1	WP_011023536.1
		Methanosarcina barkeri 227	GCF_000970065.1		WP_048119935.1	WP_048119934.1
		Methanosarcina flavescens	GCF_001304615.2		WP_054298596.1	WP_054298597.1
		Methanosarcina horonobensis HB-1 = JCM 15518	GCF_000970285.1		WP_048137793.1	WP_048137791.1
		Methanosarcina lacustris Z-7289	GCF_000970265.1		WP_048127172.1	WP_048129445.1
		Methanosarcina mazei Go1	GCF_000007065.1		WP_011032466.1	WP_011032467.1
		Methanosarcina siciliae T4/M	GCF_000970085.1		WP_048173408.1	WP_048173407.1
		Methanosarcina soligelidi	GCF_000744315.1		WP_015411155.1	WP_011032467.1
		Methanosarcina spelaei	GCF_002287235.1		WP_095644980.1	WP_095644988.1
		Methanosarcina thermophila TM-1	GCF_000969885.1		WP_048168148.1	WP_048168147.1
		Methanosarcina vacuolata Z-761	GCF_000969905.1		WP_048122629.1	WP_048122631.1
		Methanothrix harundinacea 6Ac	GCF_000235565.1		WP_014585629.1	WP_014587917.1
		Methanothrix soehngenii GP6	GCF_000204415.1		WP_013718410.1	WP_013719547.1
		Methanothrix thermoacetophila PT	GCF_000014945.1		WP_235619453.1	WP_011695307.1
		Anaeroarcus burkinensis	GCF_000430605.1	WP_051296564.1	WP_210162491.1	WP_027937538.1	WP_027937537.1
		Clostridium algoriphilum	GCF_020443705.1	WP_226125603.1	WP_226125607.1	WP_226125597.1	WP_226125598.1
				WP_226126609.1	WP_226126611.1
		Endomicrobium proavitum	GCF_001027545.1	WP_052570618.1	WP_052570620.1	WP_052570612.1	WP_052570613.1
		Gottschalkia acidurici	GCF_000299355.1	WP_014968302.1	WP_014968300.1	WP_014968299.1	WP_014968298.1
		Heliobacterium mobile	GCF_009720735.1	WP_155475352.1	WP_155475351.1	WP_155475363.1	WP_155475362.1
		Heliomicrobium gestii	GCF_009877435.1	WP_161260456.1	WP_161260455.1	WP_161260453.1	WP_161260452.1
		Leadbettera azotonutricia	GCF_000214355.1	WP_245535089.1	WP_015710526.1	WP_015710518.1	WP_015710519.1
	Nfa	Ruminiclostridium cellobioparum	GCF_000621505.1	WP_084331133.1	WP_004627179.1	WP_027627947.1	WP_027627946.1
		Ruminiclostridium hungatei	GCF_002051585.1	WP_080066074.1	WP_080066050.1	WP_080066049.1	WP_080066048.1
		Ruminiclostridium josui	GCF_001311015.1	WP_024834620.1	WP_024834618.1	WP_024834617.1	WP_024834616.1
		Sinanaerobacter chloroacetimidivorans	GCF_018128545.1	WP_227019610.1	WP_227019606.1	WP_227019607.1	WP_227019608.1
		Sporomusa termitida	GCF_007641255.1	WP_144348925.1	WP_144349027.1	WP_144349012.1	WP_144349013.1
		Syntrophobotulus glycolicus	GCF_000190635.1	WP_013625900.1	WP_013625894.1	WP_013624608.1	WP_013624609.1
						WP_013624205.1
		Thermoanaerobacterium thermosaccharolyticum	GCF_000328545.1	WP_015311765.1	WP_015311770.1	WP_015311762.1	WP_015311761.1
		Blastochloris viridis	GCF_001402875.1	WP_082416827.1	WP_055037160.1	WP_055038750.1	WP_055037159.1
						WP_055037502.1	WP_055037501.1
						WP_055037163.1	WP_055037162.1
		Magnetospirillum fulvum	GCF_900108475.1	WP_083386561.1	WP_074764655.1	WP_074764657.1	WP_074764659.1
		Pararhodospirillum oryzae	GCF_007992075.1	WP_147164652.1	WP_147164651.1	WP_147164650.1	WP_147164649.1
		Pararhodospirillum photometricum DSM 122	GCF_000284415.1	WP_014416393.1	WP_041796112.1	WP_041796109.1	WP_014416390.1
		Pleomorphomonas carboxyditropha	GCF_002770725.1	WP_100081800.1	WP_100079641.1	WP_100079640.1	WP_100079639.1
					WP_100081799.1	WP_100081803.1	WP_100081802.1
		Pleomorphomonas koreensis DSM 23070	GCF_000425185.1	WP_084798426.1	WP_026783525.1	WP_026783522.1	WP_036791276.1
		Rhodoblastus sphagnicola	GCF_002937075.1	WP_244593890.1	WP_104506083.1	WP_104506082.1	WP_104506081.1
						WP_104510480.1	WP_104510481.1
		Rhodomicrobium lacus	GCF_003992725.1	WP_245433951.1	WP_127076529.1	WP_127076530.1	WP_127076532.1
						WP_127076531.1	WP_127077349.1
						WP_127077350.1
	Mar	Rhodomicrobium vannielii ATCC 17100	GCF_000166055.1	WP_013421119.1	WP_013421120.1	WP_013421121.1	WP_013421122.1
		Rhodopseudomonas infernalis	GCF_022271405.1	WP_238732622.1	WP_238732623.1	WP_238732624.1	WP_238732625.1
IV				WP_238732605.1		WP_238732611.1	WP_238732612.1
		Rhodopseudomonas palustris CGA009	GCF_000195775.2	WP_234803385.1	WP_011158185.1	WP_011158186.1	WP_011158187.1
				WP_011157907.1	WP_011157906.1	WP_011157901.1	WP_011157900.1
						WP_011157916.1	WP_011157917.1
		Rhodopseudomonas rhenobacensis	GCF_014203125.1	WP_184256303.1	WP_184256305.1	WP_184256307.1	WP_184256309.1
						WP_184256216.1	WP_184256214.1
						WP_184256285.1	WP_184256283.1
		Rhodospirillum rubrum ATCC 11170	GCF_000013085.1	WP_011388554.1	WP_011388553.1	WP_011388552.1	WP_011388551.1
		Rhodovastum atsumiense	GCF_937425535.1	WP_239003187.1	WP_250265611.1	WP_150041007.1	WP_150041006.1
					WP_250265612.1	WP_150039208.1	WP_150040294.1
						WP_150040293.1	WP_150045268.1
						WP_150045269.1
		Roseiarcus fermentans	GCF_003315135.1	WP_113887557.1	WP_113887556.1	WP_113887560.1	WP_113887559.1
		Anaerocolumna sedimenticola	GCF_009931695.1	WP_161836822.1	WP_161836827.1	WP_161836826.1	WP_161836825.1
		Anaeromyxobacter oryzae	GCF_023169945.1	WP_248360002.1	WP_248360009.1	WP_248360008.1	WP_248360007.1
				WP_248360006.1
		Anaerosporobacter mobilis DSM 15930	GCF_900142955.1	WP_073283320.1	WP_073283833.1	WP_073283340.1	WP_073283336.1
				WP_073283330.1
		Cereibacter azotoformans	GCF_003050905.1	WP_108222353.1	WP_108222354.1	WP_108222355.1	WP_108222356.1
		Clostridium cellulovorans 743B	GCF_000145275.1	WP_010073580.1	WP_010073575.1	WP_010073574.1	WP_010073573.1
				WP_010073578.1
		Clostridium chromiireducens	GCF_003575225.1	WP_119365647.1	WP_079440385.1	WP_079440384.1	WP_079440383.1
		Clostridium cylindrosporum DSM 605	GCF_001047375.1	WP_242844977.1	WP_048571363.1	WP_048571362.1	WP_048571361.1
		Clostridium luticellarii	GCF_002995845.1	WP_106008753.1	WP_146127594.1	WP_106008747.1	WP_106008749.1
				WP_106008745.1
				WP_106008760.1
		Clostridium polyendosporum	GCF_018332455.1	WP_212904460.1	WP_212904463.1	WP_212904462.1	WP_212904461.1
				WP_212904453.1
				WP_212904465.1
				WP_212904456.1
		Clostridium tyrobutyricum	GCF_001642655.1	WP_017751562.1	WP_017895276.1	WP_017751566.1	WP_017751567.1
		Leadbettera azotonutricia ZAS-9	GCF_000214355.1	WP_015710299.1	WP_015710303.1	WP_015710304.1	WP_015710305.1
		Methylomusa anaerophila	GCF_003966895.1	WP_126305778.1	WP_126305788.1	WP_126305786.1	WP_126305784.1
				WP_197723884.1
		Paenibacillus apii	GCF_011043685.1	WP_165102635.1	WP_165103218.1	WP_165103215.1	WP_165103212.1
				WP_165103210.1
		Paenibacillus durus	GCF_000756615.1	WP_179945175.1	WP_042208281.1	WP_042208280.1	WP_052410350.1
		Paenibacillus rhizophilus	GCF_003854965.1	WP_124696141.1	WP_124697082.1	WP_124697081.1	WP_124697080.1
				WP_221621541.1
		Paenibacillus sabinae T27	GCF_000612505.1	WP_025332754.1	WP_264370911.1	WP_025336563.1	WP_025336562.1
				WP_025336561.1
		Paenibacillus sophorae	GCF_018966525.1	WP_036598374.1	WP_036595051.1	WP_036595053.1	WP_051500033.1
	Isr			WP_036595054.1
		Paenibacillus stellifer	GCF_000758685.1	WP_038698833.1	WP_281176735.1	WP_038698835.1	WP_052098858.1
		Pectinatus haikarae	GCF_015732185.1	WP_196605508.1	WP_196605511.1	WP_196605510.1	WP_196605509.1
				WP_196605513.1
		Propionispora hippei DSM 15287	GCF_900141835.1	WP_223191753.1	WP_149735279.1	WP_149735278.1	WP_149735277.1
		Propionispora vibrioides	GCF_900110485.1	WP_218140726.1	WP_091751014.1	WP_091751017.1	WP_091751020.1
		Pseudobutyrivibrio ruminis DSM 9787	GCF_900218035.1	WP_097076484.1	WP_074791288.1	WP_097076486.1	WP_097076485.1
					WP_028246431.1
		Rhodobacter capsulatus SB 1003	GCF_000021865.1	WP_013067946.1	WP_013067945.1	WP_013067944.1	WP_013067943.1
		Rhodobacter viridis	GCF_003217355.1	WP_110803750.1	WP_110803751.1	WP_110803752.1	WP_110803753.1
		Rhodoblastus acidophilus	GCF_900187365.1	WP_088522325.1	WP_088522308.1	WP_088522307.1	WP_088522306.1
		Rhodomicrobium lacus	GCF_003992725.1	WP_127079008.1	WP_127079012.1	WP_164730053.1	WP_127079016.1
		Rhodomicrobium vannielii ATCC 17100	GCF_000166055.1	WP_013421090.1	WP_013421092.1	WP_013421093.1	WP_013421094.1
		Rhodopseudomonas palustris CGA009	GCF_000195775.2	WP_042441090.1	WP_011158165.1	WP_011158166.1	WP_042441092.1
		Rhodovastum atsumiense	GCF_937425535.1	WP_150040425.1	WP_150040423.1	WP_150040422.1	WP_150040421.1
				WP_150040982.1
		Rhodovulum strictum	GCF_009649175.1	WP_153748708.1	WP_153748707.1	WP_153748706.1	WP_153748705.1
		Ruminiclostridium cellobioparum DSM 1351 = ATCC 15832	GCF_000621505.1	WP_027629038.1	WP_027629033.1	WP_027629032.1	WP_034861385.1
				WP_027629037.1
				WP_027628054.1
		Ruminiclostridium hungatei	GCF_002051585.1	WP_080065289.1	WP_080065281.1	WP_165755761.1	WP_080065283.1
				WP_080065273.1
				WP_080065290.1
				WP_080065285.1
		Treponema primitia ZAS-2	GCF_000214375.1	WP_015709352.1	WP_015706234.1	WP_041610942.1	WP_015706236.1
				WP_015708034.1
				WP_015708032.1
				WP_015709351.1
				WP_041611108.1
				WP_015709353.1
		Chloroflexus aurantiacus J-10-fl	GCF_000018865.1		WP_012258413.1	WP_012258416.1	WP_012258415.1
		Chloroflexus aggregans DSM 9485	GCF_000021945.1		WP_015942165.1	WP_015942168.1	WP_015942167.1
		Chlorobaculum tepidum TLS	GCF_000006985.1		WP_010933803.1	WP_010933805.1	WP_010933804.1
		Chlorobaculum thiosulfatiphilum	GCF_006265165.1		WP_139457437.1	WP_139457439.1	WP_139457438.1
		Nostoc sp. PCC 7120 = FACHB-418	GCF_000009705.1		WP_010999204.1	WP_010999202.1	WP_010997591.1
	DPOR	Nostoc punctiforme PCC 73102	GCF_000020025.1		WP_012410753.1	WP_012410751.1	WP_012411233.1
V		Prochlorococcus marinus str. MIT 9515	GCF_000015665.1		WP_011819923.1	WP_011819925.1	WP_011819924.1
		Rhodobacter capsulatus SB 1003	GCF_000021865.1		WP_013066406.1	WP_013066409.1	WP_013066408.1
		Rhodopseudomonas palustris CGA009	GCF_000195775.2		WP_011157104.1	WP_011157101.1	WP_011157102.1
		Rhodospirillum rubrum ATCC 11170	GCF_000013085.1		WP_011388378.1	WP_011388381.1	WP_011388380.1
		Cereibacter sphaeroides 2.4.1	GCF_000012905.2		WP_011338126.1	WP_002720449.1	WP_011338124.1
		Synechocystis sp. PCC 6803	GCF_000009725.1		WP_041426077.1	WP_010874227.1	WP_010873342.1
		Chlorobaculum tepidum TLS	GCF_000006985.1		WP_164927029.1	WP_164927095.1	WP_010933779.1
		Chlorobaculum thiosulfatiphilum	GCF_006265165.1		WP_170181308.1	WP_170181257.1	WP_139457061.1
		Rhodobacter capsulatus SB 1003	GCF_000021865.1		WP_013066431.1	WP_013066432.1	WP_013066433.1
	COR	Rhodopseudomonas palustris CGA009	GCF_000195775.2		WP_011157083.1	WP_011157084.1	WP_011157085.1
V		Rhodospirillum rubrum ATCC 11170	GCF_000013085.1		WP_011390728.1	WP_011390727.1	WP_011390726.1
		Cereibacter sphaeroides 2.4.1	GCF_000012905.2		WP_002720427.1	WP_011338110.1	WP_011338109.1
		Chloroflexus aurantiacus J-10-fl	GCF_000018865.1		WP_012660438.1	WP_012259636.1	WP_012259637.1
		Chloroflexus aggregans DSM 9485	GCF_000021945.1		WP_015941833.1	WP_012616137.1	WP_012616138.1

## Sheet: TableS10
Supplemental table 10. Sequence of ModA used for phylogenetic estimation of B subunit
Accession	Description
A5IV50.1	RecName: Full=GTP 3',8-cyclase; AltName: Full=Molybdenum cofactor biosynthesis protein A [Staphylococcus aureus subsp. aureus JH9]
Q6GEG6.1	RecName: Full=GTP 3',8-cyclase; AltName: Full=Molybdenum cofactor biosynthesis protein A [Staphylococcus aureus subsp. aureus MRSA252]
A7X5J1.1	RecName: Full=GTP 3',8-cyclase; AltName: Full=Molybdenum cofactor biosynthesis protein A [Staphylococcus aureus subsp. aureus Mu3]
Q2YYS8.1	RecName: Full=GTP 3',8-cyclase; AltName: Full=Molybdenum cofactor biosynthesis protein A [Staphylococcus aureus RF122]
Q4L8D2.1	RecName: Full=GTP 3',8-cyclase; AltName: Full=Molybdenum cofactor biosynthesis protein A [Staphylococcus haemolyticus JCSC1435]
Q9ZIM6.1	RecName: Full=GTP 3',8-cyclase; AltName: Full=Molybdenum cofactor biosynthesis protein A [Staphylococcus carnosus subsp. carnosus TM300]
Q49ZI6.1	RecName: Full=GTP 3',8-cyclase; AltName: Full=Molybdenum cofactor biosynthesis protein A [Staphylococcus saprophyticus subsp. saprophyticus ATCC 15305 = NCTC 7292]
Q5HLY1.1	RecName: Full=GTP 3',8-cyclase; AltName: Full=Molybdenum cofactor biosynthesis protein A [Staphylococcus epidermidis RP62A]
A7GU01.1	RecName: Full=GTP 3',8-cyclase; AltName: Full=Molybdenum cofactor biosynthesis protein A [Bacillus cytotoxicus NVH 391-98]
C0Z9B3.1	RecName: Full=GTP 3',8-cyclase; AltName: Full=Molybdenum cofactor biosynthesis protein A [Brevibacillus brevis NBRC 100599]
Q65DY5.1	RecName: Full=GTP 3',8-cyclase; AltName: Full=Molybdenum cofactor biosynthesis protein A [Bacillus licheniformis DSM 13 = ATCC 14580]
Q9K9W9.1	RecName: Full=GTP 3',8-cyclase; AltName: Full=Molybdenum cofactor biosynthesis protein A [Halalkalibacterium halodurans C-125]
A7Z9P0.1	RecName: Full=GTP 3',8-cyclase; AltName: Full=Molybdenum cofactor biosynthesis protein A [Bacillus velezensis FZB42]
C3LA56.1	RecName: Full=GTP 3',8-cyclase; AltName: Full=Molybdenum cofactor biosynthesis protein A [Bacillus anthracis str. CDC 684]
P39757.1	RecName: Full=GTP 3',8-cyclase; AltName: Full=Molybdenum cofactor biosynthesis protein A [Bacillus subtilis subsp. subtilis str. 168]
Q8Y0K4.2	RecName: Full=GTP 3',8-cyclase; AltName: Full=Molybdenum cofactor biosynthesis protein A [Ralstonia pseudosolanacearum GMI1000]
A0LVG0.1	RecName: Full=GTP 3',8-cyclase; AltName: Full=Molybdenum cofactor biosynthesis protein A [Acidothermus cellulolyticus 11B]
Q8PNH1.1	RecName: Full=GTP 3',8-cyclase; AltName: Full=Molybdenum cofactor biosynthesis protein A [Xanthomonas citri pv. citri str. 306]
B0RTE0.1	RecName: Full=GTP 3',8-cyclase; AltName: Full=Molybdenum cofactor biosynthesis protein A [Xanthomonas campestris pv. campestris str. B100]
Q4URN0.1	RecName: Full=GTP 3',8-cyclase; AltName: Full=Molybdenum cofactor biosynthesis protein A [Xanthomonas campestris pv. campestris str. 8004]

[truncated: 2 more sheets: TableS11, TableS12]
